# Supplementary material for: How do STEM graduate students perceive science communication? Understanding science communication perceptions of future scientists
Source: PLoS One. 2022 Oct 3;17(10):e0274840. doi: 10.1371/journal.pone.0274840 (PMC9529114; doi:10.1371/journal.pone.0274840)
Supplement: S1 Data — (XLSX) [file pone.0274840.s003.xlsx]

## Sheet: Grad student attitudes towards 
Q2	Q2_13_TEXT	Q3	Q4	Q5	Q6	Q7	Q8	Q8_4_TEXT	Q9	Q9_3_TEXT	Q10	Q11	Q12	Q13	Q14	Q15	Q16	Q17	Q18_1	Q18_2	Q18_3	Q18_4	Q18_5	Q18_6	Q18_7	Q18_8	Q19	Q20	Q21	Q21_4_TEXT	Q22	Q22_5_TEXT	Q23	Q24	Q25	Q26	Q27	Q28	Q29	Q30	Q30_4_TEXT	Q31	Q32_1	Q32_2	Q32_3	Q32_4	Q32_5	Q32_6	Q32_7
How many years have you been in graduate school? - Selected Choice	How many years have you been in graduate school? - other - Text	What general field of science are you in?	Where is your current university located? This is to ensure we have a sample of responses from across the world.	Please enter the state your institution is located in	Please enter the country your institution is located in	Please provide the name of your institution. This will be used to categorize our respondent pool using Carnegie classifications.	What is the highest degree you have earned to date? - Selected Choice	What is the highest degree you have earned to date? - other - Text	What type of degree are you currently pursuing? - Selected Choice	What type of degree are you currently pursuing? - other - Text	Are you Hispanic or Latino?	Which of the following best describes your Hispanic origin or descent?	What is your race? Please select all that apply.	To which gender do you most identify?	In a few short sentences, how do you define science communication? (Answers should be 150 words or less).	Do you have any teaching or TA experience? Please refer only to your time in graduate school.	In a few short sentences, please describe your teaching experience during your graduate school training. (Answers should be 150 words or less).	What is your approach when communicating science to your students? Is it similar/different to when you communicate science to the public? Please refer only to your time in graduate school. (Answers should be 150 words or less).	For this question, "general science concepts" is defined as larger issues such as climate change, stem cell research, nuclear waste, drug development, gravitational waves, and other science concepts often included in scientific news reports. To what extent do you agree or disagree with the following statements? When engaging in science communication with the general public (a non-scientific gener…	For this question, "general science concepts" is defined as larger issues such as climate change, stem cell research, nuclear waste, drug development, gravitational waves, and other science concepts often included in scientific news reports. To what extent do you agree or disagree with the following statements? When engaging in science communication with the general public (a non-scientific gener…	For this question, "general science concepts" is defined as larger issues such as climate change, stem cell research, nuclear waste, drug development, gravitational waves, and other science concepts often included in scientific news reports. To what extent do you agree or disagree with the following statements? When engaging in science communication with the general public (a non-scientific gener…	For this question, "general science concepts" is defined as larger issues such as climate change, stem cell research, nuclear waste, drug development, gravitational waves, and other science concepts often included in scientific news reports. To what extent do you agree or disagree with the following statements? When engaging in science communication with the general public (a non-scientific gener…	For this question, "general science concepts" is defined as larger issues such as climate change, stem cell research, nuclear waste, drug development, gravitational waves, and other science concepts often included in scientific news reports. To what extent do you agree or disagree with the following statements? When engaging in science communication with the general public (a non-scientific gener…	For this question, "general science concepts" is defined as larger issues such as climate change, stem cell research, nuclear waste, drug development, gravitational waves, and other science concepts often included in scientific news reports. To what extent do you agree or disagree with the following statements? When engaging in science communication with the general public (a non-scientific gener…	For this question, "general science concepts" is defined as larger issues such as climate change, stem cell research, nuclear waste, drug development, gravitational waves, and other science concepts often included in scientific news reports. To what extent do you agree or disagree with the following statements? When engaging in science communication with the general public (a non-scientific gener…	For this question, "general science concepts" is defined as larger issues such as climate change, stem cell research, nuclear waste, drug development, gravitational waves, and other science concepts often included in scientific news reports. To what extent do you agree or disagree with the following statements? When engaging in science communication with the general public (a non-scientific gener…	Did you have formal science communication training, for a public audience, at your graduate institution?	For this question, "general science concepts" is defined as larger issues such as climate change, stem cell research, nuclear waste, drug development, gravitational waves, and other science concepts often included in scientific news reports. Have you ever engaged in science communication of "general science concepts" to the public? Please refer only to your time in graduate school.	What type of science communication was this? - Selected Choice	What type of science communication was this? - other - Text	What type of audience did you present to? Please check all that apply. - Selected Choice	What type of audience did you present to? Please check all that apply. - other - Text	Please describe an example of how you have engaged in science communication related to a general science concept. Please refer only to your time in graduate school. (Answers should be 150 words or less).	What has stopped you from engaging in science communication related to a general science concept? Please refer only to your time in graduate school. (Answers should be 150 words or less).	Have you ever engaged in science communication of your own thesis research to a non-scientific general audience? Please refer only to your time in graduate school.	What has stopped you from communicating your own thesis research to a non-scientific general audience? Please feel free to describe positive and/or negative experiences. Please refer only to your time in graduate school. (Answers should be 150 words or less).	Please describe how you communicated your own thesis research to the public (a non-scientific general audience). Please refer only to your time in graduate school. (Answers should be 150 words or less).	What would you say are the most important skills you have learned in order to communicate your own thesis research to the public (a non-scientific general audience)? Please refer only to your time in graduate school. (Answers should be 150 words or less).	When reflecting on this communication experience, how effective do you think you were?	Where did you receive your science communication training? Please refer only to your time in graduate school. - Selected Choice	Where did you receive your science communication training? Please refer only to your time in graduate school. - other - Text	What additional training do you think you need in order to communicate your own thesis research to the public (a non-scientific general audience)? (Answers should be 150 words or less).	Please consider the following core skills for effective science communication. Did you gain any of these skills directly through training provided by your graduate institution? Did you gain any of these skills through participating in trainings outside of your graduate institution? Did you not receive training for any of these skills? - identify and understand a suitable target audience	Please consider the following core skills for effective science communication. Did you gain any of these skills directly through training provided by your graduate institution? Did you gain any of these skills through participating in trainings outside of your graduate institution? Did you not receive training for any of these skills? - use language that is appropriate for my target audience	Please consider the following core skills for effective science communication. Did you gain any of these skills directly through training provided by your graduate institution? Did you gain any of these skills through participating in trainings outside of your graduate institution? Did you not receive training for any of these skills? - identify the purpose and intended outcome of a science commu…	Please consider the following core skills for effective science communication. Did you gain any of these skills directly through training provided by your graduate institution? Did you gain any of these skills through participating in trainings outside of your graduate institution? Did you not receive training for any of these skills? - consider the levels of prior knowledge in my target audience	Please consider the following core skills for effective science communication. Did you gain any of these skills directly through training provided by your graduate institution? Did you gain any of these skills through participating in trainings outside of your graduate institution? Did you not receive training for any of these skills? - separate essential from non-essential factual content in a c…	Please consider the following core skills for effective science communication. Did you gain any of these skills directly through training provided by your graduate institution? Did you gain any of these skills through participating in trainings outside of your graduate institution? Did you not receive training for any of these skills? - use a suitable mode and platform to communicate with the tar…	Please consider the following core skills for effective science communication. Did you gain any of these skills directly through training provided by your graduate institution? Did you gain any of these skills through participating in trainings outside of your graduate institution? Did you not receive training for any of these skills? - consider the social, political, and cultural context of the …
2		Zoology	4	Florida		Florida International University	3		2		3		4	2	There are two main forms of science communication: from expert to public, and from expert to expert.	1	TA for Labs and Journal Clubs.	They are different; I expect students to have higher levels of critical thinking and also more knowledge of concepts and terminology, and communicate on this basis.	5	5	5	5	7	7	3	3	2	1	2		6,1,4		Presented at a Science Fair for elementary school students		1		Presented my thesis work to elementary school children at a school Science Fair	Using simple terminology, sound bites, take away messages, and engaging visuals	3	3		Presenting, creating poster/Powerpoint presentations that are appropriate and engaging	4	4	4	4	4	4	4
10		Biology	4	Florida		Florida International University	1		1		3		4	2	Dissemination of scientific learning to the broader community.	2			4	7	4	4	3	5	7	5	1	1	5		6,7,8,12,1		Participated in an event at Fairchild Garden where scientific concepts of ecology relating to the conservation of the Everglades were communicated to the general public.		2	My research is not yet at a point where I feel comfortable talking about it to a non-scientific general audience.						N/A. I am continuing to make progress towards the point where my research can be communicated to the general public.	3	1	1	2	1	2	1
3		Biology, Ecology	4	Florida		Florida International University	1		2		1	4		2	Science communication is the skill to communicate scientific concepts from an expert on the topic to an audience that may not know the scientific concept(s). Audience can be defined as either having a scientific background, none, or having some understanding of science.	1	I teach marine protected areas (MPAs) laboratory in the fall semester, and ecology lab sections in the spring and summer semesters. MPA lab is more discussion-driven, while ecology lab is more activity-driven	Communicating science to students involves discussion of scientific concepts through the socratic method, as well as discussing complex figures and data products (graphs, tables, etc.) both within groups and as a class. Given the upper-division courses, I assume that most students should have some understanding of scientific concepts from previous courses, although I make the effort to go back to…	7	5	5	4	7	5	5	5	2	1	2		6,1,4		At least twice, my lab and I used exploration booths to expose to the public about the importance of macroalgae in coastal marine systems. This exposure to the general public (especially to families with children and K-12 students) ignites discussions on climate change, habitat importance, and macroalgal blooms especially happening in south Florida (i.e. Miami beach). The last topic especially ma…		1		Presented part of my research in invertebrate-diversity living in macroalgal mats in Deering Estate at the Broward Shell Club in Pompano Beach.	Most important skills include being able to connect with your audience (the Broward shell club consists of both academics and seashell enthusiasts - the latter of which make the majority). Also breaking down scientific concepts with accessible language (i.e. keep jargon to a minimum or explain them thoroughly), and showing visuals to explain data.	3	3		Need an in-campus workshop directly addressing how to communicate thesis-related research in both a formal and informal setting. Workshops can be either one-day or multi-day, but must involve some activities and feedback.	3	1	3	2	3	1	1
2		Biology	4	Guam		University of Guam	1		1		3		4	1	Communicating scientific research ad's topics to the general public in a way that they can understand and relate to.	2			5	5	5	5	4	5	5	5	2	1	5		6,7,8,12,1,4,14		I participated in local community outreach events where I sat at a booth and spoke with the public		1		I prepared a PowerPoint for a conference open to the public.	Explain why they should care about what you are doing.	3	3		A seminar class would have been useful.	3	3	3	3	3	3	3
10		Psychology	4	Mississippi		Mississippi state university	1		2		3		4	1	Science communication is the process of sharing factual information in such a way that a general audience can understand it but also appreciate it. You try to make the average person realise how awesome science already is by framing it in a way that is more appealing.	1	I have TAed a lot of different classes and I am currently teaching a lab section of experimental psychology. I have also given several guest lectures both at the college and high school level over various topics.	For the most part, yes. I have a very laid back style. I like to make people laugh and use meaningful/relateable examples. But I also really emphasise the content. I want people to understand things in their complexity so I try to take the time to lay it all out, whether its on Instagram or in a lecture.	4	4	7	7	4	5	7	7	2	2						I prefer to talk about topics thatâ€™s I have expertise over. That is cognition, so the human mind. I try to address pop science or general science issues that relate to those things, and I obviously preach about climate change, etc., in my personal life, but I try not to overstep my expertise. There are other experts for that.	1		I ideally would have answered â€œkind ofâ€ to that question. I ocassionally give guest lectures at mum old high school and I talk about my research to the classes I visit (along with many other things). I also talk about my work on instagram but not as in great of depth because Iâ€™m waiting to get everything finalised and published before sharing everything online.	To be personable and to also be yourself (I know - so cheesy). But in truth, what keeps people coming back is that they like you as a person on some level AND they enjoy what you talk about. People want to have a certain expectation about the quality of information youâ€™re going to give them and the experience that they will receive from it.	2	3		Iâ€™m not sure if training is the correct goal. Ultimately it takes practice, consistency, and a bit of guidance (much like getting your PhD) to become an expert science communicator. I think the best thing people can do is start with their friends and family and take every opportunity to speak with the public so they can refine those skills.	3	1	3	1	3	3	3
4		biology	4	Florida		Florida International University	1		2		3		4	1	Science communication is the process of sharing information obtained from scientific experiments to your peers and to the general public through various forms of media, including but not limited to oral presentations, videos, posters, etc.	1	Two semesters of Cell Biology Lab & three semesters of Ecology Lab I also designed and implemented a 3-week course for freshmen incoming into a special biology program at FIU (QBIC - Quantifying Biology in the Classroom). Students were given journal clubs, lectures, and research projects focused around a specific topic.	I expect my students to read basic information about the topic before they come to class so that they are familiar with specialized terms. Because I expect them to know vocabulary, I spend more of my class time focused on scientific concepts and activities that help them understand these concepts. I also spend more time on experimental design and having the students practice it in lab. This appro…	7	7	4	4	7	5	5	5	2	1	5		6,7,8,12,1,13,14		I often go to Everglades National Park that says "I'm a biologist... ask me anything!" Members of the public will come up to me and ask me questions. Often, I get asked general concepts about animal behavior, plant physiology, climate change, and invasive species.		1		I often communicate my research to friends and family. Most often Uber and Lyft drivers are the most excited to hear about my research because saying "I'm a scientist" is a job description that they don't hear every day. I use simple language to explain my topic. I usually start simple and then let them ask questions and engage them based on their personal interests.	Figuring out the simplest way to explain my research, using words that even people for whom English is a second language and they've never received training on scientific vocabulary can understand	3	3		I think that workshops on how to develop activities and materials to bring with me when explaining my research would be great. I honestly don't know what level of scientific knowledge the general public has, or how to engage their interest in something fun and memorable.	3	3	3	1	3	3	3
4		Psychology	4	Florida		Florida International University	3		2		3		4	1	Communication of methodology and results. Dissemination of information relevant to science.	1	I have assisted several online classes and instructed research methods labs for undergraduate students.	When communicating science to undergraduate students, I emphasize the importance of all the aspects of a study's methodology. I explain analyses and results in the context of hypotheses. This is similar to when I communicate science to the public, with the exception of statistical information, which I omit from discussions with non-scientists.	4	4	4	3	3	7	3	3	2	2						My research isn't on those areas. I am not qualified to speak for those researchers.	2	It hasn't been an opportunity.						I don't think I need additional training. I don't think there are forums for this kind of thing.	1	1	1	1	1	1	3
3		Biology	4	Florida		Florida international University	3		2		1	2		1	Effectively explaining your research in a way that anyone (or your target audience) can understand without "dumbing it down". This can be done verbally or through various forms of media	1	I've been a TA for the past year teaching both an upper division course and an every level course. Even though ny title is a ta, I have the freedom to teach the course how I want for the most part	It is different because I expect the students to have some degree of a science background whereas when I talk to the general public, I need full be careful with my word choice. Specifically I try to eliminate jargon words, and I try to use analogies that they can relate to in order to help them better understand	7	7	5	7	7	7	4	7	1	2						I've spoken to and taught family and friends about these concepts but I haven't had the opportunity to speak in front of a large public audience yet	2	Same answer as before. Also this is only my first year into my PhD so I'm hoping to have more opportunities in the future						Just practice	1	1	1	1	1	1	1
10		Health sciences	5		Australia	University of South Australia	4	Bach with honours	2		3		4	1	Ability to understand technical information in a specific area of science and ability to translate this information to people outside of the field	1	I have had several casual sessional tutoring contracts in health science /social science area in the school of Nursing and Midwifery	When communicating with students I invite them to explore whatever they already know about the topic in the first instance. We then move into investigating, which is done collectively, rather than providing a lecture. When I am providing info directly, I ask students to demonstrate their understanding along the way. this is quite different to presenting to other audiences, such as the public, as …			7	7		7	7	7	2	2						Not my fields	1		1. Using visual prompts 2. Checking in to see how well info has been understood 3. Breaking information down to simplest components and avoiding technical terms	To be able to fully understand the concepts myself from multiple angles, and be able to describe in simplest terms. To practice with different people I know to gauge how well I am able to convey the information	3	3		Training regarding how to be engaging in different scenarios. Media engagement training. Social media training for academic purposes. Practice sessions with people who are good at this	3	2	3	3	3	3	3
2		Microbiology	5		Scotland	University of Aberdeen	3		2		3		4	1	Sharing your science with the wider community, both adults and children.	2			4	4	4	4	4	7	4	7	2	1	4	Primary school sessions	6,7		I did a few sessions at a Primary school talking about science careers, microbes and hand washing and gravity and density (made lava lamps). Also designed and delivered workshops in a Primary school about sound waves, food chains, forces and experimental design (by making elephant's toothpaste).		1		Sessions at a Primary school, talking about where I work, what I do and how it relates to them. Also covered a bit on Microbiology as a whole using Giant Microbes.	Presume the audience knows nothing.	3	3		Any and all training would be useful, particularly opportunities to see other people doing it.	3	3	2	3	2	3	3
1		Molecular biology	5		Australia	University of Adelaide	4	Honours degree	2		3		9	1	Sharing the results and implications of research with other researchers, the general public, industry and educators. Making research accessible to benefit medicine and technology, or inform policy making.	2			7	7	7	4	4	5	4	7	1	2						Not being an expert in the field / not being considered qualified to educate others on general science concepts.	2	Haven't come across opportunity.						Unsure.	1	1	3	1	1	1	3
3		Ecology	5		Australia	The Australian National University	1		2		3		4	1	Communicating science to non specialists (the public, government, people in other scientific fields)	1	Assisting in practical workshops and helping run tutorials (ensuring discussions flow well etc). Marking assignments		4	7	7	4	2	5	7	7	1	1	1		1		Participated in the three minute thesis where I had to communicate my thesis to a general audience in 3minutes		1		Participated in three minute thesis	Think about the core concepts - a lot of the detail that we think is important is irrelevant to most people	3	1		Lots of practice and guidance so more informal training i think	3	1	1	1	1	3	3
1		Plant science	4	Idaho		University of Idaho	1		2		3		4	2	Science communication is the methods used to communicate science to the general public	1	My teaching experience required me to co-teach a 100 level and a 400 level plant science class. I enjoyed it because I got to experience teaching a full lecture and teaching full labs.	I try to keep it as simple as possible for the students. I try to walk them through each step and explain to them why the science works. I take this same approach to the general public, I work through each step and try to help them understand that the science makes sense.	7	7	7	4	5	5	5	5	2	1	2		6,7,8,1,14		I had to explain GMO regulation to a group of children Who are in elementary school. I had the explain the whole agriculture system and why GE is important for future		2	I havenâ€™t gotten the chance to begin my thesis research.						Begin my research.	2	2	2	2	2	2	2
2		Ecology	4	Ohio		Bowling green state university	3		4		3		4	1	Spreading information about science research and concepts with the general public.	1	I TAed for a non-major biology lab. All experiments were guided inquiry based learning and planned by lab coordinator only.	I believe I use similar techniques, but the topics would be very different and teaching in lab would be much more specific and detailed.	4	7	7	4	3	5	5	5	2	1	5		6,7,8,12,1,14		When discussing general science concepts, my experience communicating is largely only within the classroom. Mostly only with undergrads while I was a TA. I had no freedom to create a lesson I wanted to in that situation though so I was very limited in how I could share that information with them.		1		I participated in a Girls in STEM event where I shared my research and experience in science with local school aged girls. I participated on a panel as well as running a booth to further explain my field.	To be flexible and ready for anything. If you donâ€™t know the answer to something theyâ€™re asking, itâ€™s okay to say I donâ€™t know and potentially look up the answer together!	3	3		Formal classes would be nice to learn strategies to communicated effectively.	3	3	3	2	2	3	3
2		Chemistry	4	Massachusetts		University of Massachusetts Boston	1		2		3		4	1	Science communication is the dissemination of information related to complex science concepts, theories, or experiments that can be understood by non-experts and the general public. It also aims to describe this information in an engaging way.	1	In my two years of graduate school this far, I have been a lab lecturer/supervisor for 10 (total) general chemistry and organic chemistry laboratory sections. This consists of giving a lecture at the beginning of class describing the experiment being performed relating to both theory and method, any safety hazards, and expectations for the report. I also supervise and answer any questions from th…	In general, my approach to communicating science to students is different from how I communicate science to the public. My students take the laboratory course alongside the corresponding lecture course, so they should come into the experiment with some understanding of the theory. Additionally, they know to prepare for the experiment before lab by reading through the theory and methods. With the …	7	7	5	5	4	5	5	5	2	1	2		6,7,1,4		As part of outreach, I have volunteered with other graduate students at science fairs and festivals in my area. We present demonstrations that are related to climate change (ocean acidification, global warming), so I explain the science and the applications behind it so that the general public can relate to it more.		2	My field is a very particular subset that uses a lot of jargon, and Iâ€™m still trying to figure out how to translate that into language that can be understood by the general public.						Training on how to translate scientific jargon into everyday language would be extremely helpful.	3	3	3	1	3	3	1
5		Ecology and evolutionary biology	4	Tennessee		University of Tennessee, Knoxville	3		2		1	1		1	Science communication is communicating to the general public or broad audience about science in the best medium (video, podcasts, social media) for these communities. Typically there is less jargon and the science is packaged for optimal understanding for people outside if the field.	1	My experience teaching non majors allowed me to see different interests and buy-in by students who were not science students. I also found myself trying to facilitate discussion, which helped me frame questions for my students at the level they would understand.	Itâ€™s different when it comes to younger age groups. I have found people who want to discuss science sometimes get sidetracked with personal relationship with science, while my students tend to have a set curriculum and goal. Because the general public might have different interests, I can let the conversation flow, versus in class where I have very important points to get across to my students …	4	4	4	7	4	5	5	5	1	1	2		1		Our graduate students volunteer at a Farmerâ€™s Market and pick a topic. We have discussed bees and pollination and with that the decline and how they can help. We also have activities and discuss how evolution ties into these big topics, though not always outright.		2	Because my thesis research hasnâ€™t been fully formed.						Not training so much as a narrative to my research. Right now it is not a story, and it doesnâ€™t lend itself to the general audience.	1	1	3	1	1	1	1
6		Ecology	4	Florida		University of Florida	3		2		3		4	1	Any effort to communicate science to an audience, whether it be other scientists, the media, or the general public.	1	I have TA'd Bio I and Bio II as well as Forest Ecology. About 3 years' experience TAing.	It depends on the level of the class. I have a background in education, so I scaffold a lot for students who may not have a strong background (especially in Bio I). Also, use of metaphor can be very helpful. This is similar to communicating with the public, though a bit more formal.	7	7	7	7	7	5	5	5	1	1	5		6,7,8,12,1		I participated in "Talk Science to Me" where the general public would come to a coffee shop and chat with me and another scientist who was there about our science and science in general. I have also participated in "Letters to a Pre-scientists" in which we were paired with middle school pen pals to discuss more about science and our lives as scientists.		1		At Talk Science with Me, I discussed my thesis research with a general audience. I have also presented thesis research to high school students.	How to translate science (not dumb it down) through use of metaphor; ensuring communication is two-way, not just me delivering a message to the audience, but actually engaging in conversation	2	4	I have had training both at my graduate institution and outside of my institution (workshops, a field course)	I think I need more structured practice, though I have had several courses in science communication. I would like to have structured opportunities with evaluations.	1	1	1	1	1	1	1
6		Oceanography	4	Texas		Texas A&M University	1		2		3		4	2	Science Communication is the art of sharing factual truth in a manner that can be understood. It requires recognizing the audience's abilities, knowledge, and skill level to adequately share scientific truths in a manner that will be accepted and believed.	1	Providing lab instruction and leading the students through experiments designed by one of the professors. In another course I would provide examples and be available for questions regarding the use of Matlab, the software the students were using for the course despite having no introduction to matlab or programming. Very little of my teaching involved creating my own lesson plans or course plans.…	As my students typically have little or no scientific background and are in introductory courses to the subject my approach changes only in that I try to provide more personalized experiences for my students. My approach in communicating science to the public, or my students, is to make connections to experiences in their lives so that they have a familiar knowledge base they can build on. I try …	5	5	7	7	5	7	5	4	1	1	5		12,1,14,5	Congresspeople, Senators, and their staff	Giving short seminars to the department and guests, tutoring students on new concepts, speaking with Congresspeople and Senators as well as their staff about the implications of general science to advocate for increased federal research funding, holding scientific debates within a formal drinking group, and explaining some general science to graduate student representatives to convince them of th…		1		Almost anytime I'm traveling and people hear I'm a graduate student they ask what I'm studying. When they hear I'm looking at mixing in the Gulf of Mexico with applications to oil spills and hurricanes, they always want to hear more. So I discuss my focus, the equipment I use, some of my basic results, and the implications those results have.	Tact. It doesn't matter where you go, if you don't have tact you will struggle to communicate your research. It's important to pick up on the vocabulary and watch how the interest level of your audience changes as you talk about your work. This will allow you to steer the conversation to hold their attention and use terms that will not alienate them.	3	1		I need to learn to accept problems with my own research, this will allow me to focus my research farther instead of constantly looking for new methods of filling knowledge gaps which has delayed and muddled my research a bit. If I can accept that it won't be perfect I will be able to distill my research further and make progress to the point I can discuss actual applications instead of theoretica…	1	1	1	1	3	3	3
3		physics	5		UK	Royal Holloway, University of London	3		2		3		4	1	Presenting science in any form (written, spoken, books, ..) to a person not familiar with the field. Aimed to educate about concepts and refute misconceptions.	1	lab demonstrations, marking	Usually you can build on a common knowledge / facts that have been taught in prior lectures. Structure from simple concepts to more complicated. Using aids such as experiments is always better.	4	4	7	4	4	5	5	5	2	1	5		7,8,4		Showing science demos during university open days and having general science related conversations with participants.		2	no good occasion						How to look at the big picture - connecting your own research into problems that general public is interested in.	2	3	3	2	3	3	3
4		immunology	4	California		Stanford	1		2		3		4	1	Ability to share scientific concepts, ideas, and findings both with people in your field and to the general public.	1	TAed an intro bio class for undergraduates (taught 2 weekly sections, held review sessions, held office hours, and graded assignments), was a writing tutor at the university writing center, was a summer counselor for residential summer research program.	When communicating science to students I use a lot of diagrams, pause frequently for questions, use technical/scientific terminology. With the public I try to use no jargon, and communicate in simple enough terms that someone with no background can understand. Diagrams are still useful for the public too.	7	7	7	7	4	5	5	5	2	2						Felt too busy to participate	1		I'm not sure I understand the question, but if 'how' means 'in what context', just general conversations with friends/family outside of graduate school	not sure	3	2		Practice	3	2	3	2	1	3	2
3		Audiology	4	Florida		University of South Florida	1		3	AuD	1	2		1	Communicating with other people and scientific topics	1	Teaching students about clinical topics and how to interact with patients.	I would say different my students understand a couple more of the topics where they may need to be elaborated on for the public	4	7	4	7	7	7	4	3	2	1	2		6		Presentations about hearing loss and hearing conservations based on ear anatomy for elementary school students		2	Have not had the opportunity at the moment						A platform and possibly a away to make terms more relatable to the general public	3	1	1	2	2	1	3
4		Applied Mathematics	4	California		San Diego State University	3		2		3		4	2	I define science communication as communicating to the outside world through real life outreach events, presentations, and/or social media to a general audience your research topic / science in order to educate and engage the curious.	2			7	7	3	4	2	4	4	7	2	2						I was never made aware of opportunities to learn more about science communication and the importance and benefits of science communication, such as networking opportunities, and the self-promotion as a PhD & researcher.	2	Again, I was unaware of opportunities and the impact I could make by participating in science communication.						Additional presentation skills, especially focused at dumbing down the science to make it understandable for a non-scientific general audience. Also possibly training in creating tools or visualizations about my research to further engage the audience.	3	2	3	3	3	3	3
4		physics	4	California		UCLA	3		2		3		4	1	Being able to discuss your research at all levels, give presentations, and write papers.	1			5	5	5	7	7	7	7	7	2	2						I don't know any opportunities to do so	2	I don't have opportunities to do so						I think I could do it now	3	3	3	2	3	3	3
5		Atmospheric Sciences	4	Washington		University of Washington - Seattle	3		2		3		4,5	2	I believe science communication involves distilling the information of your work or others in the science and relating it to the public, exploring aspects of science with the public to engage them and spark interest in a topic, and delivering important information in a concise and compelling way with hopes that relevant policymakers will take heed.	1	My TA experience was not the best teaching experience. We mostly went through the same motions each quiz sections by going over the homework and administering a test. There was not much time for exploration or depth when discussing topics, and the student enthusiasm suffered because of it. The workload of creating homeworks and quizzes was such that is was also difficult to try to plan and introd…	When discussing science with the students, I was mostly focused on the learning goal of the day. I didn't hold back from using jargon but would try to make many analogies for the topic. If they didn't get what we were discussing, then I would continue trying different ways to help them understand. When I talk with the public, it's usually in much shorter engagements. I do my best to use common wo…	7	7	7	7	7	4	4	4	1	1	5		6,7,8,12,1,4,13		I helped run an outreach program out of the department with another graduate student for 3-years. We brought over 600 students to our department each year, and we saw many more at science expos/ science nights outside of that. I've since stepped down and now just volunteer for individual events.		1		I gave a presentation to high school evironmental science classes about my research and my path into graduate school. I spend about half of the time on the highlights of my research, and mostly focused on careers and climate change for the rest of the time.	The most important part is to have a distilled, well-practiced description of your research that are free of overly complicated words. After the short introduction, if they're interested, they'll usually lead the discussion about it from there. If you're able to use graphics, use colorful and descriptive photos and probably stay away from dense graphs when trying to give a more conceptual overvie…	3	2		A directed session that is all about creating your thesis elevator speech and practicing it, strategies for removing overly complicated things from your talks, and handling audiences that are on the fence or outright disagree with your research.	1	2	2	3	1	3	3
6		Atmospheric Science	4	Michigan		University of Michigan	3		2		1	1		1	Science communication involves the effective sharing of scientific information or research results to colleagues and the general public, through writing, oral presentations, or illustrations, i.e., figures or diagrams.	1	It was not mandatory. I was in charge of writing and grading exams, answering questions during class, hosting office hours, and grading homework. I volunteered to teach two lectures.	If it's during office hours, I often prepare notes beforehand and try to stay flexible with how I present the information. If the students are non-science majors or they are starting their science major, I would communicate science with them similar to the public. If they are more advanced, then I would make sure to use jargon so they get practice hearing the technical definitions.	4	4	3	3	2	5	7	7	2	1	2		6,7,8		I have volunteered for a science night at a local middle school and designed a booth explaining how molecules and smells are related. We had hands on activities and games to help the students learn.		1		I tried to explain my dissertation research to a spanish discussion group I'm part of, but it was very difficult.	Establish a broad picture of why my research is important; something that anyone could understand. Don't use jargon and provide a lot of examples.	2	4	internship	I need more practice writing and speaking to a non-scientific general audience. Writing is sometimes easier, but I would like to have my communication judged by a non-scientific audience.	2	2	3	3	3	3	2
1		Food Science	4	Iowa		Iowa State University	1		2		3		4	1	Science communication is clear and concise, keeping safety and repeatability at the forefront.	2			7	7	7	7	4	5	4	7	2	2						I have only been here for a month and havenâ€™t had an opportunity	2	Havenâ€™t had the opportunity						More time and lab experience. Learning on the job	2	2	2	2	3	2	3
1		life science	4	Iowa		Iowa State University	1		1		3		7	1		1			7	7	7	4	4	7	7	7	2	2						I think it is because that I just in graduate school for one month. I think maybe in the future I will have more opportunity to engage in.	2	I think it is still time reason.						N/A	3	2	2	2	2	3	3
3		physics	4	california		ucla	3		2		3		7	2	The exchange of scientific information between two parties, at least one of which has a good idea of what science is about.	1	I have taught mostly laboratory classes and to all kinds of students like non-physics majors, physics major undergrads and physics junior/senior students. Some classes require a lot of effort, but it was worth it when you learn a lot and find different ways to improve your teaching style.	Most students have a basic understanding of science or have an interest in learning the material and so it is possible to go slightly more in depth and bring up more interesting things to talk about. Its different when talking to the public because you don't know how much they know about science (having to spend time explaining things) and sometimes you need to know what to say/not to say to hold…	7	7	7	4		7	4	7	2	2						public speaking	1		small talk when introducing/talking about yourself	how to use very simple words to describe a technical concept and how to read the public's interest in your thesis research during the conversation	3	1		how to be less socially awkward	3	3	4	4	3	4	3
2		Physics	4	California		University of California, Los Angeles	3		2		3		10	2	The ability to appropriately explain general subject, specific field, and particular experiments undertaken to a non-scientific audience.	2			5	5	5	5	4	5	5	5	2	2						I enjoy science communication very much so if I were to engage in it at the current time I would be harmfully distract myself from more immediate concerns, such as studying for comprehensive exams, and more long term concerns such as maximizing time spent on research.	2	Same answer as before.						Practice would be the best.	3	3	3	3	3	3	3
10		Biology	4	Illinois		Illinois State University	1		2		1	1		1	The ability to communicate your research to others, including those who are not involved or familiar with science, effectively.	1	I taught biology 101 for non-majors. It was largely regimented and standardized across all classrooms. Everyone taught the same material but were able to add in extra examples/explanations that would help the students to understand.	In this case, my communication style was very similar. Many of these students had no interest in sciences so I made an effort to make it interesting. Because they would be moving forward with little science education, I really stressed the concepts that that needed to know, like evolution and climate change.	7	7	7	4	4	5	7	7	2	2						The people that I interact with are generally in my field. Graduate students and faculty often do not make science communication a priority, so the avenue into science communication is not always there.	2	I communicate my research to my family, who have little to no background in science. Sometimes I try to talk to my extended family, but I get the feeling that they donâ€™t want to hear about my research.						I feel that l need more of an audience than training. Iâ€™m not sure how to bring my research to my community.	3	2	3	2	3	3	2
1		Food Science	4	Iowa		Iowa State University	1		1		3		4	2	The ability to effectively share scientific knowledge to the non-scientific public.	2			4	4	4	4	2	4	4	3	1	2						I have only been in graduate school for 4 weeks, so the opportunity has not arisen yet.	2	I have only been in graduate school for 4 weeks, so I hardly know what my thesis is						I do not know what the public does and does not know. Additionally, the public has a lot of pre-conceived notions about science that I do not know. Before I communicate what I do, I need to understand what their notions are so I can understand where they are coming from.	4	4	4	4	4	4	4
4		biology	4	fl		FIU	3		2		3		4	2	simple nerd talk	1	2 years graduate teaching assistant - lab instructor	i hit the kiddoes hard - lots of big words and try to make them feel dumb. i do the opposite with the public - lots of simple words to try to make my work easy to understand	5	5	5	5	5	5	5	5	2	2						i think its unnecessary.	2	I have not had time						a good platform that gets to a large audience of general public. help developing material (simple figures, cartoons) and direction etc.	3	2	2	2	3	3	2
10		Biology	4	FL		Florida International University	1		2		3		4	2	Science communication is keeping scientists outside your field and the general public up to date and engaged with your research.	1	I am a TA for a general biology 2 lab. It is an organismal, hands on lab focusing on comparative biology. Students are also responsible for developing their own research project.	Communication with students about science is a balance between conveying a large amount of information without overwhelming then. Students are expected to have more context and common vocabulary than the general public.	5	5	5	7	4	5	7	5	2	2						Prior to graduate school, I had several opportunities to engage with the public in various settings. I have not yet had a chance to work with the public, although I expect to soon.	2	I haven't done enough of my thesis research yet to have anything to describe.						I could always use more training on how to better write for a non scientific audience. I am very interested in getting training on how to be concise and pithy to use social media as a communication tool.	2	2	1	2	2	1	2
10		Atmospheric Science	4	Florida		Florida International University	1		2		3		7	1	With passion and scrupulously mind and words to persuade others to accept your conclusions or change your own thought and continue.	1	Show students the magical of the natural and let them explore by themselves.	As a TA, we use the PPT made by professors. However, we can decide how to talk when communicated science to the public. They are different.	7	4	7	7	4	5	4	4	1	2						I do not have this kind of opportunity to engage.	1		Show why my research is important to public at the beginning and make them excited about my research. Then, start my own thesis research.	I've learnt that you should avoid using professional word and let your words as simple as possible to public to understand.	3	1		n/a	3	1	1	3	3	3	1
6		Genetics	4	Ohio		The Ohio State University	1		2		1	2		1	The action of transferring coherent scientific information to scientists and non-scientists.	1	I taught genetics laboratory for 2 years. I had to explain the theory behind that day's laboratory practice, and then I had to guide the students through the practice while making sure they understood what they were doing and what are the applications in real life.	It is very similar. I start by trying to understand their level of understanding about the subject, and from there I try to correct the biggest misconceptions they might have. The big difference is that with the students I have a set goal of some concept I want them to understand, but with the public I try to talk about things that they are very interested in and my main focus is to explain to th…	5	5	7	7	4	5	5	5	2	2						Afraid of the expectations set by the public about who will communicate science to them.	2	Lack of local forums for this.						Basic training about how to explain complicated concepts in simple ways, and how to identify what information you should explain, and what kind of information is too much.	3	1	3	1	3	3	3
4		Psychology	4	Illinois		Northwestern University	3		2		3		4	1	Explaining science to non-experts, across a wide variety of audiences. This can include public talks, science journalism, podcasting, youtube, and much besides.	1	TA-ing once a year. I usually only attend the class, hold office hours, and grade. Not much teaching.	I don't really get to communicate with my students when I TA	5	5	5	7	5	5	5	5	1	1	1		1		I gave a talk at the Illinois Science Council's Science Fest about sleep research and the basics of sleep		2	I've incorporated my research into public talks, but it's too niche so it's never the center of the talk.						None, just a different venue that's more specific to sleep research specifics rather than the field as a whole	1	1	3	1	1	2	2
6		Marine biology	4	Florida		Florida International University	3		2		3		4	1	Communication of often complex information in a manner and media to the general public.	1	Teaching boosted my confidence in speaking as an authority figure to a group. I learned to use multiple means to explain topics to different students. Because of my desire to do well, teaching often became overly time consuming and hurt my own research.	I use a very similar speaking style for both teaching and public talks.	7	7	7	4	7	7	4	4	2	1	5		4		I run a summer field course for adults and often speak to k-12 students. During this field course we discuss how general scientific topics such as climate change affect specific marine biology topics.		1		I give community presentations, k-12 presentations and have given seminars at other universities.	A non-scientific audience will always ask the unexpected questions. It's okay not to know something but it's always useful to provide some direction for finding the answer. Speaking with confidence creates a positive feedback loop.	3	3		We all learn from our mistakes, but it would be nice to know what others have gone through to avoid making every mistake ourselves.	3	1	1	1	1	3	3
10		Psychology/Neuroscience	4	Illinois		Northwestern University	1		2		3		7	1	Science communication is how effectively we translate results from a controlled study to the layperson.	1	My teaching experience was minimal, usually limited to grading, office hours for undergraduate students, and handling communication with students primarily through email.	Yes - for students, they have more knowledge than the layperson about the topic, and usually the context is something already covered in class. It's less difficult to make the leap to describe the actual results of the study using proper terms and descriptions compared to the layperson with little to no knowledge of details in that particular field.	3	3	7	7	3	3	4	3	2	1	2		6,7		I participated in NUBAO, which is the Northwestern University Brain Awareness Outreach, a program that hosts an annual science fair geared towards elementary and middle school students and their parents. At this fair, a number of basic neuroscience concepts are introduced to students.		2	I have not completed enough of my program to work on my thesis project to communicate that with a general audience.						Classes offered through the university would be useful.	3	2	1	2	1	3	1
10		Biology	4	Mississippi		University of Mississippi	1		1		3		4	1	Communicating with other scientists and the public about the work that we do as scientists.	1	I teach introductory biplogy labs.	When communicating science to my students, I expect them to have a baseline understanding of the concepts, which is different than with the public. In both scenarios I try to use examples and comparisons that make sense to them.	4	7	4	7	3	7	4	3	2	2						I haven't had time to volunteer in the few opportunities that have beeb available.	1		I used more colloquial language, gave more background information, and related it more to their lives and their interests.	Express your passion, make sure you provide the audience with the baseline knowledge they need to understand your research, and give meaningful examples to help explain.	3	1		None	2	3	1	3	3	3	1
1		Biology	4	Mississippi		University of Mississippi	1		2		3		4	1	The ability to convey the results and importance of your science to members of the non-scientific community (general public)	1	Teaching has been a good way for me to solidify my knowledge while passing it on to others.		7	4	4	2	1	5	7	7	2	2						I have not yet had the opportunity.	1		Casual discussion	Knowing how to gauge your audiences basic scientific understanding, and then knowing how to explain your science on any level that they may be at.	3	3		How to be concise and clear.	3	3	3	3	3	3	3
6		ecology	4	Florida		University of Florida	3		2		3		4	1	Translating scientific information into the language more commonly used by the general public in order to bridge the gap between academic knowledge and implementation of results in the community and inspire widespread confidence and interest in science.	1	I worked as a teaching assistant for a field ecology course. I occasionally lectured but mostly just assisted students with field exercised during class and with homework during office hours.	Yes, it is different because there is a different starting point of knowledge and investment in learning more.	7	5	5	4	5	5	5	5	1	1	5		6,7,8,12,1,4,14,5		I blog about science for my own blog and other research group blogs. I also freelance about science news for various science magazines and newspapers. Prior to these activities, I gave presentations communicating ecology concepts to school groups at every major age level.		1		Blog, freelance for science magazines, newspaper writing, school presentations, outreach events.	You have to suck them in right away with something exciting. What would be considered over-sensationalizing your research among scientific colleagues is actually necessary, and will not be perceived with the same suspicion, by general audiences. Basically, you have to put aside the qualifications science has taught you to make about any result, and make your exciting and relevant in people's live…	4	4	I received training BOTH at my graduate institution and from outside opportunities.	Practice practice practice. Oh, and opportunities to practice.	1	2	2	2	2	1	2
6		biochemistry	4	Puerto Rico		University of Puerto Rico	3		2		1	2		1	The hability to diseminate science stuff to public.	2			4	4	4	4	3	5	7	5	2	1	2		7,8,12		Outreach activities to schools presenting demosntrtive experiments and talking about what it is to be a scientist.		2	I feel it is so especific that no one would understand or find it interesting,						How to make presentations and how to improve our projection when speaking.	2	2	2	2	2	3	2
7		Geology	4	Florida		Florida international university	3		2		3		4	1	Being able to describe your science and itâ€™s importance to an average person in an easily understandable way	1	TAâ€™d multiple labs every semester except for one fellowship year	Itâ€™s different. I use simpler analogies and explanations in the class room so that every student has the potential to understand. When communicating with the public, itâ€™s generally one on one interaction and I can offer more personalized explanations depending on what they do or donâ€™t understand about the topic	5	7	7	7	4	5	7	5	2	2						Havenâ€™t been offered the opportunity	1		Thesis defenses are supposed to be open to the public and understandable by non-scientists	Knowing the science as best as possible	2	3		Better public speaking skills in general	2	2	3	2	3	3	3
3		Chemistry	4	California		UC Berkeley	1		2		3		7	2	Solid and objective definition; evidence-based	1	I taught classes on gen-chem lab and p-chem lab	I tried to be more quantitative than qualitative	7	7	7	3	3	3	3	3	2	2						I simply did not have that kind of opportunity. Also, my research field (ultrafast spectroscopy) is not quite related to those issues.	2	Given a opportunity, I would do it.						I simply need a change to do it, not a training.	4	4	4	4	4	4	4
10		Ecology and Evolutionary Biology	4	Mississippi		University of Mississippi	1		1		3		4	1	Science communication is taking published, often unattainable research and disseminating it to the public that wouldn't otherwise be aware of it. It involves those savvy in science staying updated on scientific breakthroughs and sharing the results with the non-scientist public.	1	My teaching experience consists of being a TA where my primary responsibilities are to manage a laboratory, provide a short lecture, and lead lab-based exercises, activity, or experiments with undergraduate students.	With students, we always begin small and build into more complex topics. We begin by reviewing basic biological principles, then introduce more complex processes. I would say this is fairly different to when I communicate to the public about my science. As typically outreach public events are short-term and you must be able to communicate your science in a succinct and simplified manner to indivi…	7	4	3	4	2	5	7	7	2	2						Outreach events I have participated in have been more specific to my labs research. For example, I directly discussed the organism I work on. We did not discuss or communicate about general science concepts as defined in this question.	1		I discussed my experiment, sampling, and outdoor field research with the public, mainly adults interested in outdoor field research and wildlife, and children who were interested in learning about wildlife. I presented a poster and discussed directly with adults, and led a kid-friendly activity on my study organism and its habitat.	How to simplify my research in a way non-scientists (or scientists from very different fields) can understand.	3	3		Practice- I think practice is very valuable in order to develop a "research statement" you can use to introduce your research to the public. Developing a simplified concise few sentences on what your science is, is very helpful when you're communicating with the public. Perhaps a webinar or session on the most effective routes of communication may be helpful in determining the most valuable ways …	3	3	3	3	3	3	3
5		GENETICS	4	Texas		University of North Texas Health Science Center	3		2		3		7	1	Ability to present research to academic and lay person with or without knowledge of science	1	Taught master s and doctorate level graduate biostatistics course	Videos, doodles, mind maps	4	7	7	4	3	7	4	4	2	2						I don't have the and the audience who I can talk to or present to the basic science concepts	2	No audience						More opportunities in front of non science crowd	3	3	3	3	3	3	4
2		plant biology	4	CA		UC Davis	1		2		3		4	2	Science communication is the ability to convey non-fiction, fact-based information to an audience that may not understand the information fully or at all.	1	I've taught two labs of 24 students each for a year an a half now. Currently I teach a lower division class for sophomores in my discipline, so I get to teach more fundamental information. I like courses like these because I can set a sturdy foundation for these students to take upper division classes in the future.	My approach to communicating science to my students is the same as communicating with the public. Sometimes with students, however, I try to engage a bit more since students are typically a captive audience whereas public talks are typically non-captive (for instance"I have to take this class and here this guy teach" versus "I want to go hear this talk..." )	5	5	7	7	5	7	3	4	2	2						I feel the 'general science concepts' become scary because often people have their own unwavering opinions about the topics. I prefer talking about things less controversial to my audience than things that may be controversial or bring unhelpful criticism/tangents to the conversation.	1		I've communicated my thesis research in lecture-style talks ranging from 5-60 minutes in length. I also like to lead walks outdoors (my field is forest biology) where I can show examples of my thesis research in a tangible setting.	I've learned that it's important to balance big-picture outcomes with the outcomes a thesis would deliver. For instance, a big-picture outcome of learning some big gap in human knowledge and how your thesis, answering a very small portion of this big gap, may lead to the bigger gap being solved. It's important not to oversell one's results, but not including any bigger-picture ideas makes overall…	3	4	I never had any training, and a LOT of practice (with failure included).	More training on explaining how complex, seemingly unconnected parts of a dissertation actually connect together. Oftentimes, I've found that connecting experiments is not intuitive to people who don't intimately understand the project (beyond a layperson). Connecting abstract ideas into a story that can be followed can be hard for non-scientists to understand and scientists to communicate.	3	3	3	3	3	3	3
3		Materials Science	4	Illinois		Northwestern University	1		2		3		4	1	Science communication is the dissemination and explanation of complex or novel scientific ideas to a specific audience. This audience can be the general public but can also be people with some science education, though not necessarily in the field discussed.	2			7	7	7	4	7	7	7	7	1	1	5		1,14		I took a course called "Skills & Careers in Science Writing", taught by professors from our journalism school, and published a piece in our university's science magazine.		1		I attended the ComSciCon-Chicago.	Avoiding jargon, using narrative structure, including physical details about day-to-day, using analogies	3	1		More practice with face-to-face contact with the general public!	1	1	1	1	1	1	3
3		Biology	4	Florida		Florida International University	1		2		3		4	1	Science communication is the exchange of scientific ideas, concepts, and findings in terms that are familiar to all parties involved. Such communication is most successfully facilitated by those who consider their target audience, distill their message into a digestible form, and present it with clear language and a logical flow. Properly communicated science should confer upon the audience an un…	1	I have had a wonderful experience as both a teaching assistant for Biology labs and as a research coordinator in a forensic lab. Both experiences have taught me how to use analogies to communicate complex concepts.	Introductions to new concepts usually involve the same type/level of communication for both students and the public. Beyond that, there is definitely more technical jargon introduced with students.	4	4	4	7	7	5	5	5	2	1	5		6,8,12,1,14		I regularly attend STEM-themed events at local schools on behalf of my lab. I talk to them about what DNA, what it does, and how we can use it to learn about an organism. I also do interactive demonstrations during which the participants extract DNA from their own saliva.		1		I spoke to a group of farmers about a colorimetric diagnostic test I developed to detect a pathogen that was killing their crops. I described certain features of the pathogen and highlighted the one that made for the best diagnostic target (because it was unique to that organism). Then I used the analogy of an early pregnancy test to help them visualize the way my test could be used to help them.	I have learned to keep it simple and brief, use stories and analogies, make the presentation interactive when possible, and always ask for feedback.	3	3		Formal training on how to create better visual presentations, how to bloc a presentation, etc. More training on what to consider/alter for specific audiences would be great as well.	3	3	3	3	3	1	2
6		Plant Biology	4	California		UC Davis	1		2		3		4	1	Breaking down the ivory tower and inviting those outside of scientific fields or without scientific training to see the world through a scientific lens. This includes empowering people to ask scientific questions about the world around them.	1	I have TA'd many classes including lab sections, lectures, and discussion sections in Biochemistry, Cell Biology, General plant biology, neurobiology, and bioethics. I have also led presentation skills workshops.	Yes, depending on the year the students are and their major/academic background. However I always try to use examples that relate to everyday life. In the classroom I assume the students have a certain level of scientific vocabulary that I do not assume when talking to the public (so I make more analogies in those cases).	7	4	5	5	7	7	5	5	2	1	2		6,7,8,1		I've tabled at middle school since fairs and discussed gene editing. I've also tabled at a local brewery and taught elementary aged children about yeast fermentation.		1		I've participated in a science cafe special event in which I presented a "3 minute thesis" about my work in grad school.	How to use analogy or metaphor to explain concepts instead of sticking to the jargon/scientific language of my field.	3	1		I'd like to learn how to make videos and infographics.	2	2	2	2	2	2	2
1		chemistry	4	iowa		iowa state university	1		2		1	1		2	the ability to convey my rabbit-hole expertise to people outside of the rabbit-hole	2			7	7	7	4	5	5	7	7	2	2						have not had the chance yet DURING MY SHORT TIME THUS FAR in graduate school	2	have not had the time						effective presentation design	2	2	2	2	2	2	2
10		cancer biology	4	Oregon		Oregon Health & Science University	1		2		3		7	2		1			7	7	7	7	7	7	7	7	2	2						never offered	2	no setting provided						coursework	2	1	2	1	1	2	1
10		Animal Behavior	4	California		UC Davis	3		2		3		4	1	Science communication is being able to use pedagogy to communicate with the public about all topics using science in an understandable (non-jargony) and engaging way.	1	I gave mini-lectures that complimented main lecture material and then had discussion-based activities and active learning assignments during class. I have also run labs going over scientific articles, leading discussions of the subject material as well as general knowledge on how to pull information from any scientific article. I also ran group tutor sessions for those who were struggling in clas…	I communicate science to students and to the public similarly (+/- some pedagogy adjustments). I try and make material relevant to the daily lives and often use my own enthusiasm for any topic to engage people and get them excited about the information.	7	7	7	4	4	5	5	5	2	1	5		4		I discussed the Great Pacific Garbage Patch and the role humans play in marine pollution with elementary schoolers at a zoo camp by asking about what kinds of trash do we make and what kind of trash other countries may make. Then using a kiddie pool and hose, and colored pieces of plastic, I had students drop their "trash" at different points in the kiddie pool and we watched all the different co…		1		In order to collect data more smoothly, I had to "win over" volunteer crews and so I engaged them in my research by showing how my research would solve problems that many of the volunteers were concerned about.	Making sure not to be jargony. It is not that I need to "dumb things down" (that statement within itself is offensive) but to make my research relatable, and to never assume that people know concepts that I consider "basic".	4	4	I used to work as a substitute teacher and I was an aquarium docent where I received communication training.	Workshops for how to engage in scientific conversations that are considered controversial without sounding like I am on a scientific high horse would be helpful.	2	2	3	2	3	3	1
10		psychology	4	illinois		northwestern university	1		2		3		4	1	Being able to tell the public about your research in an understandable and accessible way. Also providing opportunities for the public to be involved in science	1	Mainly TA (grading & office hours)	A little more higher level	7	7	7	7	4	5	5	5	1	2						I don't study/know about them	1		I took a science communication class and gave a ted talk, i conduct research at childrens museums	No jargon, and relate it to their world	2	1		More practice	1	1	1	1	1	1	1
1		Immunology	4	Pennsylvania		University of Pittsburgh	1		2		3		4	1	Being able to communicate my findings to the general public and to fellow scientists.	2			7	4	4	3	4	7	4	4	2	2						Haven't been here long enough.	2	Do not have a thesis topic yet.						Practice and time to get research done.	2	2	3	2	2	2	3
10		immunology	4	pennsylvania		University of Pittsburgh	1		2		3		4	1	Being able to describe scientific results to non-scientists and scientists in other fields clearly, so that it is understood	2			7	7	7		1	7	5	7	2	2						I am assuming you mean at something like a public forum where I am formally presenting. The opportunity has never risen and I dont really know why it would	2	I just started my second year, no one cares what I have to talk about						None	1	1	1	1	1	3	3
5		Microbiology	4	Pennsylvania		University of Pittsburgh	1		2		3		4	2	Science communication is the process of disseminating scientific information within the scientific community and outside of it. It may consist of publications, seminars, podcasts, or any form of media.	1	During my second year of graduate school, I served as a TA for the introductory graduate level course for our program by holding tutoring sessions and discussing and grading students' homework assignments. During my second and third years I also served as a TA for the medical microbiology laboratory class for MD students. In this class, I taught students basic techniques and assays in diagnostic …	The approach is definitely different between the two groups. When giving any kind of a presentation, you should always consider your audience and tailor it accordingly. When communicating science to fellow students, I assume they have a strong scientific background, so I am comfortable using more jargon in my speech. I would completely avoid the use of jargon if communicating with a lay audience …	7	7	7	4		7	7	7	2	2						I have not seen many opportunities to do this. Also a general lack of time has prevented me from seeking out such opportunities directly.	2	I have just never had the opportunity. Most dissertations are also on very niche areas, and they do not make for great presentations to a general audience in my opinion.						I don't think I need additional training.	2	2	2	2	2	3	3
1		Clinical psychology	4	Ohio		Ohio State University	1		2		3		4	2	Sharing discoveries and more generally the expertise of the field with non-scientists	2			4	4	7	3	3	5	5	5	2	2						Only started in August Also not too many defined opportunities	2	No thesis research yet						Opportunities to do it! Maybe general public fairs hosted by the graduate school would help	2	2	3	3	2	2	1
3		Biochemistry	4	Colorado		University of Colorado - Boulder	1		2		3		4	1	Science communication is the process of conveying your science to some audience. Good science communication requires tailoring your explanations to suit your audience. Usually when we say "science communication," we mean conveying our science to a general audience of non-scientists, because that's what most scientists struggle with.	1	I've taught general chemistry and a biochemistry course on metabolism. My university spends a lot of time training and supporting gen chem TAs, so that's been a very positive experience. The biochemistry course was designed by a professor who was Les student-focused, so that was way less fun.	I make my students participate way more than I make the public participate, because the students have to remember everything afterwards. Otherwise, it's fairly similar -- lots of relating concepts to real-life examples.	5	5	5	4	5	5	5	5	2	1	2		8,12,1,4,13,14		I host a podcast that communicates science news to the general public. My co-host and I talked about general concepts by chatting about them and pestering each other to explain details that might be unclear.		1		I've given a talk on my research at a bar via Nerd Night, which was quite fun. Lots of questions from the audience, who are really apt to engage on cancer research.	Explain base concepts before I even think about talking about my project (Central dogma! What is cancer? How do we design cancer drugs?) without going into too much detail. Use interesting visuals -- a general audience doesn't want to have to interpret your data.	3	2		Training on making and using graphic visuals would be useful.	2	1	3	2	1	3	3
4		Biology	4	Colorado		CU Boulder	1		2		3		4	1	Translating research questions or findings from science and technology fields into language that is accessible by members of the general public, and explaining the importance or relevance of such questions or findings.	1	In our first year we are required to teach basic biology classes.	When you communicate science to students, you assume a basic familiarity with the topic because of their major requirements and prior reading. You can skip over a lot of basics such as what DNA is, etc. But I still tried to use language that was as accessible as possible, and to define terms that I thought students might not remember off the top of their heads.	5	5	5	5	5	5	5	5	2	1	1		1,14		I write for a STEM blog (Science Buffs) that attempts to translate research from my institution to the general public and other scientists (outside of my field). I have written articles about climate change, research reproducibility, and more.		2	I don't have much opportunity to do so (except in very informal occasions, like talking with my family or friends).						I don't think I need training, just opportunity.	2	2	2	2	1	3	2
4		Biophysics	4	Tennessee		University of Tennessee Knoxville	1		2		3		4	2	When you take a scientific topic and turn it into a story.	1	I've taught a discussion course where students learn how to read scientific literature.	It is similar but not the same. I assume that students have very little knowledge, so I get them excited as I would the public, but then take them to a higher level of detail that they would need for their courses.	7	7	7	4	2	5	5	7	2	1	5		6,7,12,1		We had brain day at an elementary school. My colleagues and I brought out a human brain and let the students see it and interact with it.		1		Usually to a group of friends. Very informal. Would love to do a 3mt one day.	Know your audience. Know your audience. Know your audience.	2	3		Fundamentals of journalizm	2	2	2	2	2	2	2
6		Molecular Biology	4	California		University of California Los Angeles	1		2		3		4	1	Delivering information to non-scientistis about topics in science by removing jargon, clarifying language, and justifying the importance of the work being done.	1	Rewarding yet time consuming, I learned valuable communication skills dealing with undergraduates who had never read primary literature, and helping those students to decipher the jargon was extremely satisfying. However, the two quarters I TA'd I made very little progress in my research, as balancing lab work with class preparation was difficult.	Communicating science to students, I tried to pull from language that they should have learned in the course in order to communicate more complicated topics. For the public, I always start at the simplest level of language, making sure to define new terms as I used them.	5	5	5	7	5	7	7	7	2	1	2		8,1		High school student outreach, teaching students about topics like Gel Electrophoresis and DNA Fingerprinting to help them understand a laboratory we were running with them.		2	No good outlets. A few opportunities ("Grad Slam") were presented, however the breadth of the topics and number of participants diluted the impact I felt it would have had to present my research.						None, just opportunities.	2	2	2	2	1	2	2
5		Biochemistry	4	Minnesota		University of Minnesota-Twin Cities	3		2		3		4	1	Engaging and informing the public iabout current science research.	1	The students made the long hours worth it. I did not receive any training to be a good TA or what to expect.	I often talked about key vocabulary and gave the students key takeaways that they needed to learn. I also tried to find as many analogies that I could. It's different than when I communicate science to the public, where it's outside of a classroom setting. I tend to gauge how much background I need to go through since my students have all been junior or senior biology or biochemistry majors. Howe…	5	7	7	7	3	5	5	5	2	1	1		6		I went to an elementary school with my lab to teach students about microscopes using Fold-a-scopes. Some of the slides were of cancer cells, so we got to talk about the difference between normal and cancerous cells.		1		I participated in a poster session where I engaged with members of a fellowship organization, whose members are typically non-science people.	Empathizing with your audience is key. Often times, people are scared of science from not understanding it in school. I have also learned that practice with different audiences is useful.	3	1		I feel like I can communicate my thesis research to the public. However, I feel like a workshop would be useful.	1	1	3	1	3	3	3
5		Biochemistry	4	Pa		university of Pennsylvania	1		2		3		4	1	Dialogue about scientific ideas and topics through oral or written communications	2			7	7	7	7	7	7	5	5	2	1	5		8,1		Volunteer weekly as a science presenter at a Science museum and with Science outreach programs for K-12		1		Start talking science event to present poster for general audience	Removing jargon and making real world connections/metaphors	3	2		It would be helpful to have more training on campus	2	2	2	2	2	2	2
2		Neuroscience	4	Maryland		University of Maryland, College Park	1		2		3		4	1	Disseminating scientific findings to other people - both within the scientific community and to the broader public.	1	I served as a TA for a large lecture class. I primarily graded and played a support role, but I did have the opportunity to give a guest lecture.	Communicating science to students is similar to communicating science to the public, but can involve a bit more depth if the students have a background in the subject matter. Whereas for public science communication I would start with the assumption that there is no background knowledge and stick with the bigger picture, students sometimes do have a knowledge of the field and you can spend more t…	4	4	4	4	4	5	7	7	2	2						I haven't been confident enough to put myself in situations to do so.	1		Discussing my research with family members and friends	Being able to discuss the research at a more basic level, without emphasizing the molecules involved or getting too in-depth.	2	3		A workshop	3	3	1	3	3	3	3
3		Information Science	4	Texas		The University of Texas at Austin	1		2		3		4,7,9	1	The art and science of being able to communicate science (topics, findings, process, etc.) to a variety of audiences (public, peers, children, academics, industry, etc.)	1	I have worked as a TA for 3 years. I have also been the instructor of record with online undergraduate classes. This past summer I was a teaching fellow at the Univ of Pitt.	It is different because the intentions are different and the topics are different. For students, I am trying to get them to not only understand the topics, but aid in retention. We have to cover the "borning" details. The public is different because I am trying to get at least 1 key bit of info to them. Students I am teaching them the skills needed to succeed. Public, I'm just trying to get the i…	4	4	7	7		7	7	7	2	1	5		12,1,4,13		I have been a guest speaker on radio shows talking about my dissertation research. I had to present what I was talking about with no real idea who my audience was. I had to describe it in a way that is interesting and digestible for both the general public and for potential experts in my field. The radio show is recorded and made available for everyone.		1		See previous example.	Using an analogy or metaphor to describe a theory or phenomenon. Put it in terms the audience understands and can visually comprehend.	3	2		More practice, feedback. Maybe a series of workshops?	2	2	1	2	3	3	3
5		Neuroscience/Genetics	4	MA		Harvard University	1		2		3		4	1	Conveying information about science to non-academic audiences.	1	I was a TA for a graduate student class on genetics, lectured in a grad student class on statistics, and taught a short grad-level class on writing for a non-academic audience.	When communicating to students, there is usually a specific goal in what I want them to learn, so my communication focuses more on conveying information. When communicating to the public, my goals are less content-focused. Usually I want people to appreciate science and understand general ideas rather than remember specific details for a long period of time. That being said, skills that I use for…	7	7	7	7	4	5	7	5	1	1	5		7,8,12,1,4,13		I ran a graduate student blog where I wrote about science for the general public and trained other graduate students to do the same. We publish about 2 articles per week. We put together a collection of articles aimed at the public about scientific research on GMOs in our food, including articles on environmental effects and health effects.		1		I wrote an article for The Conversation about a scientific publication that I was a part of. I also gave a general lecture in Boston about my thesis topic.	Figuring out what is interesting to the public/how it relates to their lives, remembering that not everyone knows everything that I know (and how to determine the knowledge base of my audience), organizing ideas clearly	3	4	At my graduate institution, but mostly through a student-run club	I don't think I need additional training!	1	1	2	1	2	2	2
3		Human and Molecular Genetics	4	Virginia		Virginia Commonwealth University (School of Medicine)	1		2		3		4	1	I usually think of science communication as being more open education although I realize this is not entirely true since news outlets and online platforms can require subscriptions. However, the purpose of science communication is to reach broad audiences, including people that would not normally seek out information on the latest scientific advancements. This is in contrast to the usual scientif…	1	My teaching experience has been limited in TA-ing classes at the School of Medicine only. I know of some other students that have had the opportunity to TA undergraduate courses but I have not. My role is to meet with students outside of class for help/tutoring, grade assignments, and help keep organized. I have recently been given the opportunity to lecture some alone.	Yes it's very different because the students I have are enrolled in the School of Medicine and already have an extensive science background (some are already faculty with PhDs or MDs). I can often use a lot of jargon in the classroom and mostly teach new methods relating to facts about science they already know. Communicating science to the general public requires use of a lot of analogies and ex…	4	7	4	7	4	5	5	5	2	2						Probably by workload and pressure from my PI that this kind of experience is not important. It is definitely a goal for grad school but it always gets put on the back burner for these reasons.	2	I would like to when I'm further along in my research. However, it is very methods-heavy and would be very difficult to explain to non-scientists.						General education training, even training in developing presentations for a non-specific audience.	3	2	3	2	2	2	3
1		Computer Science	4	Massachusetts		University of Massachusetts Amherst	1		2		1	4		1	Communicating STEM ideas to the general public.	2			4	3	7	3	2	5	5	5	2	2						This is my first semster in graduate school so I havenâ€™t had the chance.	2	Havenâ€™t reached that point yet. Still on my first semester of my first year.						Seminars open to people of different fields would be ideal.	2	2	2	2	2	3	2
1		Ecology	4	California		San Diego State University	1		2		3		4	1	Making the ideas of science available in a way that is understandable both for other scientists and the public.	1	I currently TA 50 undergraduate students for a course called Ecology & the Environment.	With the public I attempt to 'prepackage' the science - I want to communicate it in a way that is easily digestible. With students I want them to understand the science on a deeper level and understand how to read literature, so I have a higher standard for their understanding.	7	7	7	7	2	5	5	5	2	2						I am new to graduate school (only been here for 2 weeks.)	2	New to grad school.						A seminar or training course would be great.	3	3	2	2	2	2	2
4		Planetary Science	4	Arizona		University of Arizona	3		2		3		4	1	Communicating scientific topic to the general, or interested, public, whether children or adults. Also, an obligation because science is taxpayer funded: taxpayers should know what their money is doing, and they should understand science so they can make more informed choices about things affecting them and their communities.	1	At MIT: great experience with self-motivated students. At Arizona: students less motivated, more working while getting their degrees, not terribly academically prepared due to inadequate funding for public schools in Arizona. Had to meet them more than half-way and help with basic math/writing skills, not just science concepts.	Communicating with students is more hands-on and iterative, while my public science communication is usually as talks or writing.	5	5	7	5	7	7	7	7	1	1	2		8,12,1,4		'- public talks - classroom visits - Twitter - outreach at events		1		public talks/twitter	Speak slowly, convey enthusiasm, avoid numbers/equations/graphs/plots, show lots of pictures, relate it to people's everyday lives.	3	2		Give a talk to an audience outside your subfield, see how people understand the material!	3	2	2	2	2	2	2
6		Cell Biology	4	Virginia		University of Virginia	1		2		3		4	1	Effectively conveying a scientific topic or study to a desired audience (the public, policy makers, other scientists etc).	2			7	7	7	4	7	5	5	7	2	1	1		12,1,5	Politicians	I volunteered to help host a forum on the ethics of genetic engineering in humans that consisted of approximately 100 scientists and members from the public. I participated in the 2018 AAAS Catalyzing Advocacy in Science and Engineering (CASE) workshop in DC, and met with US Congressional members and their staffers to advocate for the basic sciences. I am helping to organize a workshop with the N…		2	I donâ€™t feel like I should or would be encouraged to do so until I have a published paper.						In my program we are only trained to communicate with other scientists in our field. All the additional training I have received have been external and I had to seek out the opportunities. Any additional, formal training from my graduate program would be a significant improvement.	2	1	2	2	1	3	3
3		microbiology	4	CA		UC Berkeley	1		2		3		4	1	Articulating scientific research in terms that can be understood by your audience (ranging from the general public with no scientific background to other experts in your field).	1	I have taught a small, upper division microbiology course. Additionally, I have mentored 4 undergraduate students in the lab setting.	It is similar, however for upper division courses I know they (should) have a higher understanding of basic biological principles (DNA replication, mitosis, metabolisms, etc) that I don't expect the general public to have.	7	4	7	4	4	5	7	5	2	1	2		6,7,8,12,1,4,14		Once per month, my group hosts educational tables at the local farmer's market. At one market, we were talking about astrobiology, and one person asked us about theories regarding the origins of life. I described the different ideas in a manner similar to teaching a middle school science student (first broad explanations of different types of organic macromolecules), and the individual posed ques…		1		Again, during my experience talking to the public at farmer's markets, I described my research of the plant microbiome by comparing it to the more well known human gut microbiome.	1) Remembering not to use jargon!!! Even words that don't seem like jargon but can have different connotations to non-scientists (ex, using "copy" instead of "amplify" when talking about PCR). 2) Making connections with people, and understanding when they're confused.	4	2		It would be great if a short course or even a few-day workshop was required for all graduate students.	3	3	3	3	3	2	2
5		Neuroscience	4	North Carolina		University of North Carolina at Chapel Hill	3		2		3		4	1	Science communication is any communication about science, verbal or non-verbal, to anyone (general public, within academia, to peers, to friends, to family...anyone). I like the broadest possible definition.	1	I have TA'ed for two classes over three semesters. I have taken a college teaching course as part of my required curriculum. I then have been lead instructor in a single course for 25-45 students over three non-consecutive semesters. I plan on teaching this course again next semester. We are required to TA and teach once each in our program because we are on a NIDA training grant for our first tw…	Completely the same. I assume they have no experience since it is a very low-level course. It's a longer format of course, but I try to use story, videos, active learning as time allows for both.	7	7	7	7	7	4	5	5	1	1	5		7,12,1,13,14		Any chance I get basically. We do events at museums, science expos, I did a live video chat, I teach my students about it, I talk to my friends about it. My particular topic is placebo so it's something people find interesting. I also wrote a blog, made a YouTube video.		1		The live video chat and my guest lectures/class instruction are how my specific research topic gets discussed in detail, but I find my research eventually comes up at any event, no matter what I start off talking about. I find it's easy to get there because I'm so excited about my work.	Being comfortable, use of story, sharing your excitement, finding connection, really paying attention to jargon, being in the moment flexible to their level of interest, embracing uncertainty and probably a hundred other more nuanced subconscious skills just from being exposed to good science communicators.	3	4	Both at my graduate institution AND outside workshops	I think I'm good. I gotta finish my thesis now. Lol! I've had a really great training, but I had to go look for it. None of the opportunities were advertised within my program.	1	1	1	1	1	1	2
2		Physics	4	California		UCLA	3		2		3		7	2	Communications with regards to science.	1	Taught various lab classes, which involve troubleshooting student's issues with equipment, and helping them understand the objective and physics in each lab. Also taught one discussion, simply handed out pre-made worksheets written up by a professor and guided students through the problems.	No, my communication caters to the person I am speaking with. If they are a student, I will be more in depth during my discussion. If the person is not familiar with the subject, obviously I would discuss at a more superficial level.	7	7	5	4	3	1	2	4	2	2						As a graduate student, my "job" is to conduct research. I do not actively seek opportunities to speak to the general public about anything. If such an occasion presents itself, I would not be against it, but such things don't usually happen unless you pursue them.	2	As a second year student, my research is not far along enough to warrant such communications.						I'm not sure really, it's not my field of expertise. I would guess some public speaking training, of which I've had none.	3	3	3	3	3	3	3
3		Biophysics	4	Illinois		Univ of Illinois Urbana Champaign	3		2		3		7	1		1			1	1	1	1	1	5	5	5	2	1	2		8		volunteer/instructor at summer camps organized by university		2	no opportunity						its complicated.	3	3	3	3	2	3	3
10		Chemistry	4	California		California Institute of Technology	1		2		3		4	1	Science communication is utilizing popular platforms, typically social media, to engage people who are not scientific professionals into the lifestyle and practices of the scientific profession. The aim of scientific communication is better education of the general public and reducing barriers into science to add credibility to the elusive "black box" of scientific processes.	1	During graduate school, I have been intimately involved with a teaching center that we have available on our campus, and this has served as a pivotal resource to connect me with other graduate students and postdocs with similar passions. However, teaching is still strongly viewed as an impediment and a distraction by my coworkers.	When communicating science with my students, I am careful to consider their ultimate goals in taking the course I am instructing, and catering my teaching to suit their motivations (For example, many of the previous courses I have taught have consisted primarily of premedical-inclined students). In contrast, I design posts on social media to be aimed at a general public, with an emphasis on me as…	5	5	5	7	2	5	5	5	2	2						I feel as though the people that follow my posts or engage with me respect my credibility in my niche field (chemistry) and are interested in knowing what that field looks like in practice; raising potentially controversial topics runs the risk of hurting this established credibility and serves as a distraction toward the ultimate goal.	1		I have communicated snippets of my research process (instrumental techniques, reaction setups, personal setbacks) through Instagram stories and posts. My thesis project is still strongly in developmental stages and a popular field of growing research, so I do not feel comfortable delving too specific into the details of my project on a public platform.	I believe the most important thing is giving people something they can visualize and engage with from the abstract (such as finding crystals in order to produce a crystal structure for chemical analysis and identification).	3	3		To communicate thesis research to the public, I would need to achieve a level of completeness and finiteness with the project in order to feel like the project design would not get "scooped". For training, I would like to know statistics of how lay people best engage with science through social media without it sounding redundant (especially when the day-to-day seems redundant to the speaker).	3	1	1	1	3	3	3
6		Biology	4	Pennsylvania		University of Pittsburgh	1		2		3		4	1	Establishing and cultivating relationships between scientists and broad, public audiences through discussions, activities, resources, or other forms of engagement.	1	Was a TA for 4 courses in ecology and evolutionary biology. Led discussion sections, assisted with lab activities, and developed a science communication blogging activity.	I try to approach conversations with a friendly, welcoming tone. I want students to feel comfortable asking questions and exploring aspects of science that they find interesting and relevant to their own lives. When possible, I avoid the lecture approach and instead rely on activities, discussions, and other hands-on approaches to make the content more engaging. Overall, I take a similar approach…	7	7	4	7	5	5	5	5	2	1	5		6,7,8,12,1,13,14		Wrote a blog post summarizing a current study, interviewed scientists and other experts in the field. Developed and led various outreach activities, including an invasive species awareness program, an online science communication network, and workshop for high school biology teachers. Volunteered at science fairs, summer camps, and other outreach events.		1		Casual conversations with friends, family, and residents in my town.	Focusing on the key messages, avoiding jargon and unnecessary details. Putting my work in a context relevant to broad audiences, specifically agriculture and the global food crisis.	2	3		Basic science communication training. Writing and speaking to particular audiences, communicating via social media, how to make concepts interesting and relevant to people.	3	3	3	3	3	3	3
3		Mathematics	4	Texas		Univeristy of Houston	3		2		3		4	1	The exchange of scientific information. May be a general exchange or a highly specified one.	1	As a TA, I was required to hold problem sessions (recitations), grade homework and quizzes weekly, and grade exams during exam times. I had 2 recitations with 60 students per recitation. TAs at the University of Houston are overworked.	When speaking to undergrads, I only try to spark their interest. I try to avoid getting too technical because they won't understand.	7	4	4		3	4	4		2	2						No time.	2	No interest from others.						Time, guidance, resources.	3	1	3	3	3	3	3
4		mathematics	4	california		university of california santa barbara	3		2		3		7	1	science communication is the communication of science ideas, results, or implications, usually through papers published in journals or spoken through conference presentations	1	Most terms, I served as a TA where I either ran discussion sections for lower division classes, or graded homework for upper division classes. Our department requires a 2-week TA training before the beginning of first year to address pedagogy. I also served as an instructor of record over the summers after my master's degree, where additional training was optional	When communicating with students, I carefully go over all the details and go in depth from multiple viewpoints so they can fully understand a topic This is different from when I communicate to the public because there, I go for more broad pictures than details	5	5	5	7	5	7	4	4	2	2						My specific research field is not directly related to any of them	2	Lack of opportunity I also feel that in the field of mathematics, such pursuits are often looked down upon. If your work is understandable to others, it must be too simple to be difficult or important						A better foundation in how my research relates to anything tangible	3	2	3	2	2	2	3
7		chemistry	4	North Carolina		North Carolina State University	3		2		3		4	5	communicating science to people, peers and public	1	During my masters I taught several different classes for my entire program. For my PhD, I only taught one class, and it was only for my first year.	It depends on the class, but it is usually different because I'm teaching upper division chemistry classes that assume prior knowledge and experience with chemistry. I try not to make those assumptions when I'm doing public outreach. But in both scenarios I try to show up enthusiastically and approachably so that they feel comfortable talking to me and asking me questions.	7	7	7	7	7	5	5	5	2	1	5		6,7,8,1,4,13		I volunteer in the Microworld Investigation Lab at my local science museum. It's a teaching lab where the public can come in and do simulations of experiments scientists might do.		1		I participated in an expo where the College of Sciences took over the library at my institution, and I made and presented activities around screening and synthetic biology to the public.	Being mindful of jargon and of how I talk to people generally, not talking in some kind of "foreign language" or as if I know I'm smarter than they are.	3	2		I want more opportunities to practice speaking about it generally to people and writing about it. My nonfiction writing skills to people not in my field is lacking. I also need the seeking of training to be more accepted by my department/community.	3	2	2	2	3	3	3
1		Geoscience	4	Florida		Florida International University	1		2		3		4	2	Science communication is the process of informing constituents/stakeholders (the public, lawmakers, etc.) about peer-reviewed facts, theories, discoveries, etc. that are the product of the scientific method.	2			7	7	7	7	4	7	7	7	2	2						Because of the fact that I have been in graduate school for less than 1 year, the opportunity has not yet presented itself.	2	N/A--thesis research not conducted.						Additional practice with audiences that exist beyond university settings would be helpful.	3	3	3	3	3	3	3
2		biology	4	Arizona		Arizona State University	1		2		3		4	1	Science communication is presenting research in any form of communication (e.g. written, oral, visual) to a specific audience whether that be other scientists, â€œthe general public,â€ or something more targeted like middle school science teachers. Scientists use academic journals to communicate science to each other. Increasingly, science communication refers to communicating science to non-sci…	1	I received what I consider to be minimal training, but I think itâ€™s more than even other people might be getting at other institutions. We at least have a scientific teaching course that I could take. There are also a lot of people who are passionate about using evidence-based approaches to teaching at my university. So Iâ€™ve sought out additional training to help me think more about my pedago…	Itâ€™s very different. When communicating to students, I use the jargon and part of the teaching includes an expectation that they learn the jargon. In science communication to the public, there is no expectation of learning jargon. I also try to write at a middle school reading level and say things that I wouldnâ€™t normally say to students in an effort to engage them. The writing (and speaking)…	7	7	7	4		5	5	5	2	1	2		8,4		I volunteer as a science panelist for Phoenix Comic Fest. The audience ranges from middle-aged adults to small children. The panels have a topic that is based in a major science concept and at least one comic/anime/etc. universe. We discuss the science and the pop culture with our audiences.		2	I feel very uncomfortable sharing my graduate research with non-scientists because my research involves sacrificing birds. Itâ€™s not something I feel comfortable admitting in public spaces due to the existence of groups like PETA.						I would like more training in writing and speaking at a level that is appropriate for non-scientist audiences. Workshops might be effective. I will feel more comfortable sharing my research when I get to the parts where sacrificing birds isnâ€™t necessary.	3	1	3	3	3	3	3
1		Psychology	4	Indiana		Indiana University	1		2		1	3		1	Being able to disseminate your research to laypeople. Usually it involves community outreach or public seminars.	2			7	7	7	4	2	7	7	7	1	2						Since it's my first year I am still learning how to best communicate my research.	2	My research this far has not been independently led, or my original thesis.						O would like training in handling questions about highly technical questions, and how to answer them in a palatable manner.	3	3	3	3	3	3	3
5		Biophysics	4	Maryland		University of Maryland - College Park	1		2		3		7	1	Speaking or writing about scientific topics, to be shared with an external audience.	2			5	5	3	3	7	7	5	7	2	1	1		1,4		Was a docent for the Smithsonian National Museum of Natural History's genome exhibit from 2012-2013		2	Have not had the opportunity.						Understanding what scientific words that are commonly understood by people in my field are considered jargon by the general public.	2	1	3	2	3	3	3
10		Computational Biology/Bioinformatics	4	Maryland		University of Maryland	1		2		3		4	2	Science communication is an absolutely vital aspect of science in general. It is the ability to describe their area of expertise to a wide variety of audiences. It can be performed through writting, posters, presentations and even informal conversations.	1	I was a TA for a cell biology lab. I taught two classes of 24 students each of my first two semesters as a graduate student.	Communicating science to students is more direct and to the point, leaving fewer open questions for them to think about. My role as a TA Was to prepare them well for exams and to lead them through lab activities and data interpretation.	5	5	5	7	7	7	7	4	2	2						Iâ€™ve been focusing my time in other places like research, course work and being a TA	1		When I am explaining my work to friends and family memebers outside of science I need to employ general communication skills so that they can get an idea of what I am doing by the time we are finished talking.	Emphasis on big picture ideas and leaving out nitty gritty details that will distract them from the main idea.	3	4	Watching Neil Degrasse Tyson and Bill Nye yâ€™all about science on YouTube.	I plan on taking a course at my university titled â€œscience writing using the moviesâ€ to help with my communication skills	1	1	1	1	1	3	4
3		COMMUNICATION	4	ILLINOIS		Northwestern University	3		2		3		7	1	Any attempt (from an expert or non-expert) to make scientific concepts understandable and communicate them via channels such as public lectures, writing, videos, or even a face-to-face conversation.	1	I have been TAing for a Health Communication course, with limited teaching opportunity. However, I have been holding science communication workshops for scientists at the Adler Planetarium where I emphasis on improv exercises and how to elicit public engagement.	I try to use humor in my scicomm and my teaching. However, as most of my scicomm is in written or animation format, I have fewer opportunities to engage my audience while when teaching I could do that more often.	4	4	4	3	7	5	5	5	1	1	5		4,13		I make mini-comics about science concepts and share them on my Instagram.		1		I turned my research findings into a youtube video. In this video, I explained how scientists use pop culture references to communicate scientific concepts.	Becoming more aware of what jargon is storytelling	3	1		More storytelling skills!	1	1	1	1	1	2	3
10		Nursing	4	CA		Azusa Pacific University	1		1		3		7	2	Delaying messages about team projects, deadlines, and objectives.	2			7	4	7	3	7	7	5	7	2	2						Not being in the same field.	2	No opportunities given						Speech practice, like in Toastmasters. Would like to use other software besides PowerPoint to present (something with streaming video).	3	3	2	1	3	1	1
1		Nutrition	4	OH		The Ohio State University	1		1		1	4		1	The ability to communicate science findings to the general population.	2			2	4	4	1	1	7	4	7	2	2						Lack of practice	2	Not had the experience						How to communicate science to the public	1	1	2	2	3	3	3
2		Public health	4	California		UC Davis	1		1		1	3		2	Science communication is bringing back home all of the knowledge we've learned from the field, in conferences, during our studies and from our research. We tell our friends, families and colleagues around the world what we're doing and what others have done to make life better for humanity.	1	I taught a basic computer class to (mostly) business students. Many students were open to learning new processes and making their life easier!	I've found myself treating my students in class similar to how I treat my friends and family when I approach them with new material or research I've read about! I suppose I am trying to teach in both scenarios. Science communicators may need to learn more about pure education and teaching to perfect their messaging!	7	7	7	7	7	5	5	5	2	1	5		12,1,4,14,5	graduate students	I spoke to a general audience to present my master's research!		1		I presented my master's research to a general audience!	'-Eye contact -Slow down! -Don't use powerpoint -Be excited!	3	1		Public speaking classes or clubs!	1	1	1	1	1	1	1
2		Biomedical Science	4	Georgia		University of Georgia	3		4		3		4	1	The skills/methods used to convey scientific ideas/principles from one person to another.	2			7	5	7	7	7	5	5	5	1	1	2		8,1,14		I write for a science communication blog and have written pieces about marine and genetic conservation that have been posted and advertised to the general public.		1		I participated in the Three Minute Thesis competition at my school, where the goal was to explain your thesis and it impacts in under three minutes using only one static slide.	Put succinctly, the most important skill is to know your audience. I think the ability to conceptualize how non-scientists think about science, versus how scientists understand science (i.e. science is hard facts, versus science is models or results with an inherent amount of uncertainty) is the most important skill I've gained during graduate school. Because of this, it has been easier to write …	3	2		Better presentation skills with powerpoints and speaking, as well as a more technical understanding of grammar.	2	2	2	1	2	3	3
3		Biomedical Science	4	Tennessee		Vanderbilt University	1		3	MD-PhD	3		4	2	Science communication is the art of conveying and explaining the myriad sciences to any audience. The exact definition varies depending upon the audience.	2			4	4	4	4	7	7	4	7	1	1	2		12,1,14		Explaining to family members what work is done in my lab and at my school. Explaining to various strangers I meet and are curious about my work.		2	I don't have a thesis yet.						How to better judge an audience's interest and knowledge level would be helpful.	2	1	2	2	1	1	2
3		Ecology	4	California		San Diego State University	1		1		3		4	2	Science communication (sci comm) is a specific branding of communication that focuses on the dissemination of the scientific process, research, methods, results and the interpretation of results. The goal of sci comm should be to objectively convey the protocols and practices, and ultimate results, of fact-based research.	1	I have been a TA for an undergraduate biology lab. While the course coordinator gives us a lot of latitude, we were never provided any formal teaching instruction.	My students are majoring in some sort of biological science (medicine/kinesiology/biology/environmental engineering). They are typically 2nd years, so I approach them as if they have had some exposure to the biological sciences. When communicating to the general public I assume they have had *no* exposure to any of the natural sciences whatsoever.	7	7	4	5	5	5	5	5	2	1	2		6,7,8,12,1,14		Every March the Coastal and Marine Institute (SDSU) hosts an open house. This event draws nearly 1,000 people from all over San Diego, and is an excellent opportunity for our community to showcase the work done by SDSU faculty and students.		1		I have given my "elevator pitch" to anyone who has asked; from family members to a dental hygienist.	Drop the use of jargon, speak slowly and clearly, and avoid rabbit holes/impassioned arguments	3	4	A colleague shared a formal presentation from her home institution. I have also attended workshops at conferences.	Formal workshops/training sessions at SDSU would have been really helpful.	3	2	3	2	2	3	2
5		marine ecology	4	Massachusetts		Northeastern University	1		2		3		4	1	Effectively sharing the big picture of a scientific concept or topic to an audience unfamiliar with it and making sure to provide the appropriate amount of background knowledge so they can understand without being bogged down with unnecessary details	1	I was a lab instructor for undergraduate general biology and genetics courses. I also was a teaching assistant for undergraduate and masters level oceanography courses through Northeastern's Three Seas program.	It is much more structured around a very specific concept rather than a broad overarching concept that I normally use when doing general science communication to the public.	7	7	7	7	7	7	7	7	2	1	5		6,7,8,12,1,14		I presented about coral bleaching to a model UN group of middle school students studying ocean concepts.		1		During the fieldwork for my dissertation I participated in public tours of the field station and communicated my research to the visitors there. I was able to show them ongoing experiments in the tanks and inform them of the problems corals are facing, why it is important to protect them, and how their individual actions can make a difference.	Appropriate level word choice by asking the audience what their background knowledge is Using visuals Relating it back to their every day life when possible	3	2		more opportunities to gain more experience	2	2	2	2	2	3	3
5		mathematics	4	Nebraska		University of Nebraska-Lincoln	3		2		3		4	1	I suppose science communication is the process of communicating about science--i.e. explaining scientific ideas, talking about new results, knowing how specific to be in what circumstances, etc-- whether that is to other people in your field or to the general public. Presumably teaching is included in this, since you have to communicate ideas in order to teach.	1	I had about 3-4 days of training before my first year (during the first year we teach calculus recitations). Then, during my second year, I taught a pre-calc class as the instructor of record (though there is a lot of support and the class is very tightly structured, with common exams and worksheets). Then, all second years here have a reduced teaching load and take a pedagogy course to learn mor…	I don't have much experience communicating science to the public outside of teaching, except answering the question "What is your research about?", which is always a challenge to answer. I tend to be more general in that case, but then I only have a few minutes of interest so it's a necessity to compress things and get the main idea across as much as possible. One thing I try to do when teaching …	2	3	7	7	1	5	7	7	2	2						I've never had the opportunity arise and I don't know if I would want to anyway since I'm not that fond of public speaking. None of the issues listed on the last page are a great fit for a math person to speak about anyway, though I'm sure there are other things that would make sense to talk about.	2	Short of the small talk "What's your research about?" or "What is math research anyway?" questions, I have never been in a position to talk about my research to the general public. And in those situations, I generally end up just explaining linear algebra or abstract algebra in very general terms, not really coming close to my own research at all.						I'm not sure math research holds much interest to the general public. There are a lot of mathematical topics that are more important for the public to learn about than my research. But I'd be really interested in going to a seminar or something about what those topics are and how to best communicate about them.	3	3	1	3	3	3	3
3		Physics	4	California		University of California, Los Angeles (UCLA)	3		2		3		4	2	Most scientific research is very specialized. Science communication is the process of imparting the background, motives, and results of one's research in an intelligible and simple manner.	1	I have not TA'd for any graduate classes, but have been tutoring privately 5-10 hrs/week.	Yes, I tailor my explanations based on how much background the students have in my particular field.	7	5	7	5	5	4	7	4	2	2						I've only been given opportunities to present my research, not general science concepts.	1		I took out all the mathematics of my presentation, and I focused mainly on large-scale ideas and figures.	People understand visuals, and they don't like to be told something they won't understand. The most important skills I have learned are presenting the information without going too in-depth, so that others can understand.	3	4	Only personal coaching from my graduate advisor.	I don't think I need that much more training since I've had a lot of experience presenting.	1	2	2	3	3	2	3
2		Astronomy	4	California		California Institute of Technology	3		2		3		4	2	Self-explanatory; communicating science to others. This could be to people within one's own field or generally to other scientists, with papers and presentations, or to people outside of science, by distilling key concepts into ideas with which people not experienced with science can engage. (This should actually be done within science as well.)	1	Running office hours and review sessions.	Listening to their questions, answering as close to simple key concepts as possible, for both situations.	5	5	5	7	5	5	7	5	2	1	5		6,7,8,12,1,4		Astronomy on Tap; explaining astronomy to people in bars while someone gives an informal presentation on their research.		2	Not far enough in research yet to give a full presentation.						Not much, I will be ready once I have enough work to present.	1	2	2	2	2	2	2
2		Physics	4	California		California Institute of Technology	1		2		3		4	2	The ability to explain scientific concepts to laymen, or to discuss scientific concepts in detail with contemporaries.	2			3	3	7	4	7	5	5	7	2	1	2		8,14		Volunteering to speak and help with labs in a high school physics class.		1		Speaking with family and friends about research topics.	Understanding my own research better has been the most important step. Communicating what I know is not so hard.	2			I think I just need to understand my own research and its implications more thoroughly.	2	2	2	2	2	2	2
3		Astronomy	4	California		Caltech	3		2		3		4,7,9	1	Conveying scientific concepts, whether to an audience with a similarly technical background, or to an audience with a general background (the public). The means can be anything: oral, written, visual. The concepts can be either research-based information and facts, or a discussion of the scientific method and the career path of a scientist and the training required.	1	I served as a TA for the duration of my second year in graduate school. I TA'd for an undergraduate course for two quarters, once as a head TA. This involved grading homework, sometimes writing solutions, and leading recitation sections and study sessions.	Some of my goals are similar: (1) to impart information in a way that is easy to digest, and memorable, (2) to convey my own enthusiasm for science, in the hope that this will help the audience enjoy themselves as well, (3) to convey what it is really like to do science, in the hope that this will help the audience make an informed decision about whether they themselves would like to pursue a sci…	5	4	5	4	4	5	5	5	2	1	5		6,7,8,1,14		I was one of 40 participants in the 2017 International Summer Symposium on Science and World Affairs in Darmstadt, Germany. I gave a talk entitled "Towards a Framework for Space Traffic Control" -- the general topic was the space traffic management problem that we are currently facing. The audience ranged from graduate students in nuclear energy to science policy experts working for organizations…		1		I have given a number of public talks -- through our department's regular lecture series, through various amateur astronomy organizations, and through Caltech's office of Teaching, Learning, and Outreach.	(1) If you enjoy yourself while giving your talk, and feel enthusiastic about what you are talking about, your audience will enjoy themselves and share your enthusiasm. (2) Tell a story, ideally with yourself in it (e.g. talk about what exactly you did on this day, how it felt). (3) As part of (2), be honest and share the frustrations as well. Science is not always about progress and success and …	3	2		I think that I need an expert in my field (e.g. my advisor) to listen to my talks for the public and help me navigate the process of conveying something in simpler terms while still being "accurate" and not misleading.	2	2	2	2	1	2	3
4		Astrophysics	4	California		California Institute of Technology	3		2		3		4	1	Science communication is the process of conveying the methods and findings of scientific research to other people.	1	I was required to work as a TA for one year, during my second year of grad school. During that time I was a TA for graduate-level Structure and Dynamics of Galaxies, graduate-level Cosmology and Galaxy Formation, and undergraduate-level Physics of Stars.	My approach when explaining concepts to students is to start with basic concepts and underlying physical principles and work in a logical progression to the relevant equations. This is very different from my approach when communicating with the public. With the public, I try to avoid equations almost entirely and just focus on basic concepts.	7	7	7	7	5	5	5	5	2	1	5		1,4		I often volunteer for my department's public outreach events (in a variety of capacities -- speaker, panelist, telescope operator, etc). On a few occasions, I have given talks at these events. One such talk was for our Stargazing & Lecture Series. I gave a lecture on gravitational lensing and answered questions afterwards.		1		I have never communicated my thesis research to the public in a formal setting, but I often talk about it with people I meet. When people ask me about my job and I say I study astronomy, they are often interested to hear more and I'm happy to talk about it. I have talked about my thesis research with family members, Uber drivers, hairstylists, friends of friends, people sitting next to me on plan…	I would say the most important skills for this task are: * start with the basics and give lots of background information * focus on the big picture, don't try to go into too much detail * don't assume people are already familiar with vocabulary/concepts * motivation! convey why people should care about this topic * make your ideas flow logically -- try to tell a story about your science	3	4	I have had training (at my graduate institution) on communicating science to other astronomers, but I have not had training in communicating to the public.	I'm not sure. Maybe a workshop with small-group activities where we can bring in a poster design or slides or something and work on them in groups and offer feedback.	1	1	3	1	1	1	3
4		Bioengineering	4	Kansas		The University of Kansas	1		2		3		4	1	Sharing information with an audience in an effort to provide clarity to the scientific topic or the work related to the science.	2			4	7	7	4	7	5	5	5	2	1	5		6,7,8,12,14		I participated in guest lectures to high school students from migrant families where I explained the basis of my graduate school work in stem cell therapy for heart regeneration.		1		I have presented and explained my work several times to students ranging from middle school to undergraduate.	It is important to explain your work using the least amount of technical jargon possible and relate it to a familiar topic.	3	3		Workshops and guest speakers explaining and giving examples of effective communication	3	3	3	2	3	3	3
5		Biophysics	4	California		Caltech	1		2		3		4	2	The ability to describe your research to others (both scientists and non-scientists), to convey not only what you do, but also its importance and implications.	1	In the Fall and Winter terms, I teach freshman Physics. Caltech is special in that the entire class gets two 1-hour sessions with the professor each week, and then the class is broken up into tenths and a TA gets to teach them for an additional two 1-hour sessions. That means that for your small group, you give them as much teaching as the professor! In the spring term, I teach a freshman biology…	To students, I try to interweave how the material relates to their daily lives and to other subjects (in other words, why this matters and why you should care). When discussing my research with the public, I similarly start with the big picture of what I do and why it important.	5	5	5	5	4	4	7	4	2	2						No interest - I think my own research (studying the mechanism of HIV infection) is far more interesting, and I have far more mastery of it.	1		Six graduate students were selected last year to discuss their research to Caltech alumni, and I was one of the selected students. It was a short 15 minute PPT presentation.	How to tell a compelling story. How to make beautiful figures. How to practice until you have the material nailed.	4	3		Graduate school is a great educational experience. You get lots of scientist-on-scientist talks, and there are opportunities to talk with non-scientists if you so choose.	1	1	1	1	1	1	4
2		medical physics	4	China and US		Duke Kunshan University	3		2		3		7	2	A presentation of my research work in a conference meeting or just imformal talk with professors or other students. But the main key is it is about the research in the lab.	2			3	3	3	3	3	1	1	1	1	2						Poor oral English.	2	Hard for me to express.						Improve English and be confident. Thinking some simple examples related to start the public speaking about my thesis research.	1	1	1	1	1	1	1
3		Biomedical Engineering	4	California		UC Irvine	3		2		3		10	6	This is a rather vague question. Science and communication are both nouns, so taken as a singular concept, science communication is communication of scientific thought.	1	I TA'd for a microbiology lab and also a virology course. I led the lab section and did discussion sections for virology.	They are similar to one another, however for students I am less explanatory and leave intentional blank spots to either bait questions from students or to have them connect concepts on their own.	5	5	5	7	2	1	7	4	2	1	2		1		Wrote and published an article on a stem cell blog regarding the 21st Century Cures Act.		2	It was technical and not applicable. people would not care.						Unknown	3	1	1	1	1	1	2
2		Physics	4	California		Caltech	1		2		3		4	1	Science communication is taking your own scientific research or the scientific research of others and transmitting it to a broader population. Science can be communicated through different media, oral (as in research talks or public talks) or written (as in news stories or journal articles). It can be targeted to a variety of audiences, ranging from a highly technical in-field audience to the gen…	1	I TAed Ph 6, a laboratory course for sophomore physics majors, in Winter 2018. This involved familiarizing myself with the theory and procedure of the dozen experiments that the students would perform over the course of the term; holding weekly half-hour one-on-one recitations with all 8 students in my lab, where we discussed the prior weekâ€™s lab report and the concepts involved in the followin…	I study new materials for photovoltaics. When I communicate science to my students, I try to refer to concepts that they have recently learned in their classes (i.e. starting from electron diffraction and moving to the science of discovering new materials). When I communicate science to the public, I try to refer to concepts that they understand from the world around them (i.e. starting from sola…	7	7	4	3	4	5	5	5	2	1	2		1,4,14		Since the LIGO gravitational wave detection, a lot of my friends and family (both scientists and non-scientists) have asked me to explain what had happened and what it meant. I had to do some research myself to understand how to best explain to a more general audience.		1		This has been mostly informal (i.e. explaining what I do to friends outside of grad school). I usually start with something that most people understand (solar panels), and explain that I'm studying new materials for lightweight and more efficient solar panels. I talk about a few applications where this would be important (i.e. solar panels in space, on cars). I go in depth about the materials sci…	Asking questions to assess what people already know, learning how to start with something that they understand and go from there, asking additional questions as I explain to make sure that people understand, explaining what I personally am working on rather than just what the field is working on.	3	2		I'd like more opportunities to attempt to communicate my research and to get feedback on how effective I am - I often finish trying to communicate my research without knowing how much my audience has understood. This could be through workshops or through a class.	2	2	2	2	2	3	3
10		Biomedical Engineering	4	California		University of California Irvine	1		1		3		7	2	It is more of like communication between experts and non experts where they can exchange information.	2			7	7	7	4	4	5	5	7	2	2						I have just started my graduate studies so I will be starting it soon.	2	As I have started my graduate studies, I am currently in initial phase of doing research.						I don't think it would be tough but I can learn more engaging and interaction techniques.	3	3	3	3	3	3	3
5		Nutrition	4	California		University of California, Davis	1		2		3		4	1	The ability to clearly articulate to the public and policy makers what you are doing and how it impacts them.	1	I have primarily served as a TA for upper-division laboratory courses and discussion-based courses. I usually have 2 sections of 20-25 students per quarter, for 11 total quarters. Recently I have also instructed a large (~80 person) discussion.	I assume a slightly higher level of familiarity with the topic, and also most of my students are more interested in the topic than the general public. I ask harder questions to assess understanding and make it a mutual activity.	7	4	3	4	4	7	3	7	1	1	5		8,1,14		I tabled at the Farmer's market and answered general questions about GMOs.		2	I don't think my research project is really relevant to them (despite studying a "hot topic") and I don't want them to exaggerate the implications of my work.						Practice	1	2	1	2	1	3	3
2		Marine Ecology	4	California		California State University Fullerton	1		1		3		4	1	Science communication is talking about/ conveying scientific topics with non-scientists in an approachable, non-jargon, and engaging way.	2			2	2	7		4	5	7	5	2	2						I am not familiar enough with most of the general science concepts beyond what is in the media to engage people in a knowledgeable science way.	1		In conversations with family, friends, and other social engagements. Many times these people politely ask what I do for work and I need to communicate concisely and clearly what I work on.	Start off basic, but not too basic that would make my explanation long and loose their attention. Scale up from basic to a quick overview of what I am doing, and summarize with a brief larger picture justification to the work. Leaving room for people to ask questions if they are interested in learning more is also important to conducting an balanced conversation. I've noticed if I get too into de…	3	3		It would be great to have workshops at CSUF for graduate students to help polish their communication skills.	3	1	3	1	1	3	1
2		Neuroscience	4	Minnesota		University of Minnesota	1		2		3		4	1	Delivering information about scientific progress to the general public	1	TA for a 1 semester bio ethics course, involved grading papers and presenting two lectures	Similar, but with more specific details about biology they learned in college	4	4	4	3	3	5	7	7	2	2						Opportunities at my university to present to the public have been focused specifically on my field of study	1		Gave a short talk to a group of residents at a retirement community.	Avoid jargon, watch the audience to check for understanding	2	2		More opportunities to present, experiences in formats besides a standard talk (written, podcast, etc.)	2	2	2	2	2	3	3
10		Biology	4	CA		California state university fullerton	4	teaching credential	1		3		4	5	explaining and discussing scientific findings and experiments	1	I taught genetics lab to undergraduates	It is similar but it asks students to go deeper than the public and ALSO communicate science to each other and to me, and to develop scientific skills in a way I do not ask of the public.	5	5	5	5	5	5	5	5	2	1	5		1,4,13		talking to managers and community members about my research project		1		Email, family.	i don't feel like i learned these skills in graduate school	3	3		opportunity to practice	2	2	2	2	2	2	2
4		Biomedical Engineering	4	California		University of California, Irvine	3		2		3		4	1	Science communication is the skill of translating technical work into an easy to understand format.	1	I had a relatively strong background in the class topic area so I felt confident in being able to help students with their questions. The professor was also reasonable in expectations of TA duties. I thoroughly enjoyed the experience.	I try to take very similar approaches. For myself, I have a difficult time understanding things so once I do, it's in a very broken down concept. Science is often confusing and it cannot help people if they don't understand it so I really try to make it simple not only for the public and students but also myself.	7	7	7	4	4	4	7	7	1	1	5		6,7,12,1,4,14		Participated in a pitch competition.		1		Presented in a business plan competition, to a local nonprofit organization, to policy-makers in Sacramento, and a scientific conference.	Having analogies to compare it to, being engaging.	3	1		I have also been awarded some fellowships in which awardees were asked to present research so I don't think more training is necessary in my case.	1	1	1	1	1	1	3
10		Biomedical Engineering	4	California		UCI	1		1		3		7	2	The ability to explain scientific concepts to fellow scientists and the general public	1	It was helpful in applying and sharpening my teaching and mentoring skills.	I always try to make it easy to understand and use real world examples.	7	7	7	7		7	7	7	2	1	2		1		I have explained my research to my friends and family.		1		I explained how somatic cell reprogramming is performed conceptually.	Learning how to break down complex ideas into bite-sized pieces.	2	3		Just a general workshop on how to present scientific information to a general audience (tips on figures, how in depth to go, etc.)	3	3	3	3	3	3	3
10		Neuroscience	4	Massachusetts		Tufts	1		2		3		4	1	Science communication is any avenue scientists use to disseminate their research. This can be through posters, talks, publications, interviews, podcasts, tweets, or media appearances.	2			7	7	4	4	7	5	5	5	2	1	2		6,7,8		I volunteered at my university and at our local science museum to demonstrate a rudimentary EEG device.		2	I havenâ€™t had an opportunity to speak with a non science audience.						Science writing and communication should be a required course in graduate studies. There have been workshops or seminars at our institutions that are usually very condensed and given after hours. Writing is a huge part of the science field and thereâ€™s a false stereotype in primary education that writing doesnâ€™t matter in science. Students are expected to be able to write about their work at b…	3	3	3	1	1	2	2
3		Neuroscience	4	Tufts		Tufts university	3		2		3		4	1	The ability to explain ones research to a large audience making it as accessible and interesting as possible	1	During my masters I worked two years as a ta for genetics where I taught roughly 60 kids a semester. Teaching them how to solve problems and leading discussions on relevant topics	I am more advanced with my language with students that I am with the audience, dont dumb it down as much	7	4	3	3	3	4	2	4	1	2						Wasnt aware of many opportunities I found interesting	2	No audience						I don't think I do	2	2	2	2	2	2	3
4		Physics/Astronomy	4	Illinois		Northwestern University	3		2		3		4	2	Science communication is the spreading of broad scientific knowledge from the scientific community to the public two achieve two main goals. The first is for the public to learn about and understand the complex world around them. The second is to inspire critical thinking and perspective in every day life so that our species can move forward into the future, rather than backward or remaining stag…	1	Teaching experience was not great. It was a discussion section where I lectured for 25 minutes and then gave a 25 minute quiz. There was not a lot of time for interaction with students nor for question and answering sessions that would have been more conducive to improving teaching skills.	It is similar and different. The goal with both is to inspire the receptive group. However, I address the public in more broad terms that I think are interesting to them, while with students it is more narrowly focused on what they are learning.	7	7	7	7	4	4	7	7	1	1	5		6,7,8,12,1,4		I do public talks and conversations at the local planetarium. There I will address questions related to climate change and other large scientific discoveries when they come up.		1		It was part of a program in graduate school that teaches you to convey your research to a general audience. It culminated in a program called seven minutes of science where you explain you research in seven minutes.	Every word counts. Flow is important. Building from a strong foundation.	4	1		My previous training was very good. I am not sure.	1	1	1	1	1	1	1
13		mathematics	4	Arizona		Arizona State University	4		3	finished PhD at ASU	1	1		1	I'm not sure. I supposed being able to discuss scientific matters with the general public, without dumbing it down. I really like Scientific America and Blogs on Math Blogs.	1	I felt like I was adequately prepared, considering the sections, topics, homeworks were pre-assigned. The TA training helped for sure.	It's different because with the general public I cannot assume any scientific background. I struggle trying to communicate science effectively.	3	3	3	3	4	4	4	4	2	2						I think I was too busy working on my degree. Unless if I tried to communicate with my family, most of whom don't have any college education.	2	The opportunity did not arise, but I also did not look into it.						I think this would be a good idea to incorporate in the college curriculum. I think it would be a good idea to be able to discuss your thesis to a general audience. I am reminded of a job I applied to when I was finishing my PhD. One of the mathematician interviewers really liked the way I explained my work. He was in a different area but was able to follow what I talked about.	3	3	3	4	3	2	2
10		neuroscience	4	Massachussetts		Tufts University	1		2		3		4	1	Conveying scientific research to the public, which may or may not be part of the scientific community; so making sure that the science being presented can be understood by anyone.	2			3	3	2	4	2	5	5	7	2	2						Not knowing how or not having the opportunity	2	Very early on in my graduate career, perhaps I will later on						Writing courses, Communication course, Practice	3	3	1	1	3	1	3
1		Medical Imaging	4	California		University of California, Irvine	1		2		3		7	1		2			4	4	4	4	7	5	7	7	2	2						I just be in graduate school for only several days.	2	I am only in graduate school for a short time..						patience	4	4	4	4	4	4	4
5		Neurobiology	4	Illinois		University of Illinois at Chicago	1		2		3		4	1	Scientific communication is expressing the outcomes of experiments in a way that relates to the target audience. It is telling the story of how the world works and connects as we currently know it to be true.	1	I have taught all but two semesters, including summers, since the beginning. I have experiences that range from leading lab courses, to large format lecturing, to course creation in both lab and lecture settings and everything in between. The courses have ranged from introductory biology to neuroethology to physiology of plants and animals to vertebrate anatomy.	I approach all teaching with two main goals, to impart new knowledge in a way that is easy to grasp and to aid in reviewing information in a critical way. When I am working with students, particularly upper level seniors, I spend more time focusing on the latter because I think it is more important for students to learn how to think about information and how to analyze the myriad of possible fact…	7	7	7	3	4	7	3	4	2	1	2		6,8,12,1,13,14		I have help to organize and execute field trips with high school students from a visiting upward bound program. During this program, I spoke with small groups of students between ages 15-18 to introduce volunteers who would be discussing their research. This program was formatted so that I gave a small 2-3 minute introduction of each researcher's general topic prior to their time talking with the…		1		Our lab was recently featured in a New York Times science profile video, my role was to discuss the future implications of the recently published findings that we were interviewed about.	I have spent a lot of time practicing grant writing and have improved greatly in written communication skills. In addition, I was very nervous standing up in front of students when I fist started, but now I feel much more confident and do not have as hard of time getting back into the groove after I make a mistake.	3	3		I would like to have more opportunities to discuss my thesis in casual settings and have recently applied to be chosen for a speaking opportunity at an open bar casual science conversation event that occurs monthly in the city.	3	3	3	3	3	3	3
2		Chemistry	5		United Kingdom	Oxford university	3		2		3		4	1	Explaining science to a non expert in the particular field	1	Lab teaching - undergraduate level experiments and computer modelling	Expect greater understanding of basics from my students, would be happy using technical language, would expect more questions from them	4	4	3	4	2	7	3	4	2	2						Scared of getting confrontational questions	2	No opportunity						Any training at all would be useful	3	3	3	3	3	3	3
4		Chemistry	4	Maryland		University of Maryland	1		2		3		4	1	Conveying technical information in a scientific field of study. Typically, I think about experts communicating to laypeople, but as long as the topic is in science or technology, and information in being communicated, I qualify it as science communication. Good science communication is also about translation to be sure that the data and conclusions are understood by the audience.	1	I have been a laboratory TA supervising wet labs for organic and general chemistry, a discussion TA organizing and hosting review sessions for organic chemistry, and a substitute lecturer for classes of 200 students in organic chemistry	My goal is always to put the audience first, which means tailoring my expectations but focusing on cultivating enthusiasm. With students, I expect them to do more work to meet me half way as they are enrolled in the class either due to intrigue or necessity and will need to have learned skills at its end. I still always work from a bottom up approach, however, covering basics and trying to tie th…	5	7	5	7	7	5	5	5	2	2						My time is currently very limited and the extracurricular activities I have participated in have not focused on general science concept communication but more individualized activities.	1		Much less jargon! The focus was on communicating outcomes and relevance rather than the science itself which was almost non-existent. How my research relates to their lives rather than what the research is.	Put your audience first! It doesn't matter how technically accurate your communication is if the audience doesn't' understand it, so translation, even at the expense of depth, is key.	3	2		Practice and more opportunity to see what the population responds to / understands and what is confusing and too technical.	2	2	2	1	1	2	2
7		Chemistry	4	Maryland		University of Maryland, College Park	1		2		3		4	2	Sharing research in clearly and accurately.	1		When I teach I want students to understand why something happened. When I communicate with the public I want them to understand what happened and what it means.	4	4	4	4	4	5	7	4	2	2						People don't seem to be interested in science.	2	General audiences are more interested in "real-world" applications than they are in fundamental research.						I don't know.	3	2	3	1	2	3	3
2		Geosciences	5		Germany	University of Potsdam	3		2		1	4		2	Is the interchange of thoughts using argumentation base on data with the scientific community and the society in general.	2			5	7	7	4	3	5	7	7	2	1	2		6,7,13		In my master study in Mexico I had to present sometimes to children in the earth science day. Also in divulge activities. During my PhD in Germany I am working with risk assessment and it is important to talk with the major and the community to explain what we are doing there and why is important our studies in their town. In Geology you work in the field, you need to have contact with the people…		2	I have not the opportunity yet, but I think that I will do it on the short time						Talk to real people that have not Idea about my research but they have experience with scientific communication	2	2	2	2	2	3	2
4		Biosciences	5		Brazil	USP	4	PhD	4		3		4	1													2	1	2				Fft		1		Gt	Crf	2	4		Frg	3	4	4	4	4	4	4
10		Communication sciences	5		Portugal	ISCTE	3		2		3		4	2	The use of appropriate means (whatever you consider the best one for the especific context) to create bridges between society and science	2			7	7	7	7	7	5	5	5	2	2						Lack of opportunities to engage with the public	2	lack of opportunities						----	2	2	2	2	2	2	2
1		Biology	5		Taiwan	National Taiwan Normal University	1		1		3		7	1	We science communicator try to make difficult science knowledge easier for the public to understand and try to invite the public to care about and discuss science-related social issue.	2			7	7	7	3	5	5	5	5	2	2						I was just entered graduate school for less than two month.	2	I was just entered graduate school for less than two month.						Try to meet people with various backgroud and practice on communicating my own thesis research to them.	2	1	2	1	2	2	2
2		biology	5		Netherlands	Wageningen University & Research	1		1		3		4	1	Communicating the results and methods of science to non-scientists	1	Teaching science & technology workshops to children aged 4-13. Tutoring high school students in STEM subjects. Helping foreigners learn Dutch language.	It is similar, because my students are basically my public.	5	5	5	7	7	5	5	5	1	1	1		6,7		I taught a workshop on microbiology for 10-12-year olds several times.		1		I wrote an executive summary and sent that (along with the full text in some cases) to those who participated in my thesis research.	Considering what information is wise to share from a managerial point of view (so as to avoid causing unnecessary clashes of stakeholders)	2	4	I did a minor on science communication at another university	None, my thesis was mostly applied research and I made the results available to all relevant stakeholders already. Other people have little use for it.	2	3	2	2	2	2	1
4		Communication	4	Wisconsin		University of Wisconsin-Madison	3		2		3		4	1	Facilitating discussion around science-related issues by communicating the scientific, social, political, and personal aspects of the issues across expert and non-expert groups and media platforms.	1	Have TA'd or lectured for 5+ courses	I change my approach depending on the topic and background of the students. For both students and the public, I connect the science to bigger picture ideas.	7	7	5	5	7	5	7	5	1	1	2		12,14,5		Describing my work to friends and family outside the field		2	I've communicated other research I've done, just not my thesis work in particular. It wasn't an intentional decision to not - there have just been fewer opportunities for that than to communicate my other work.						Not sure	1	1	1	1	1	1	1
10		Biology	4	Minnesota		University of Minnesota	1		1		3		4	1	It is getting better, however there is still work to be done to fill the gaps in collaboration and knowledge sharing.	2			7	7	7	7	7	7	7	7	1	1	5		7,8,1,14		I had a chance to join State fair and talk to people about Stem Cell biology and current therapies.		1		I explained to my parents what is the overall aim of my project and what I am currently investigating :)	One should understand concepts really good in order to be able to formulate easy sentences, give good associations with simple concepts to make complex things more accessible to understanding for other people.	3	1		Confidence of speech :D	2	2	1	2	2	2	2
2		astrophysics	5		uk	liverpool john moores university (astrophysics research institute)	3		2		3		9	1	It is the communication of science research to the public in order to increase awareness. This is not necessarily only about the research, but also the scientific method behind the research. This can be done in a variety of ways (social media, blogging, vlogging, podcasts, journalism, tv, workshops, public talks, etc.) By doing this scientists hope that the public become more informed to make dec…	1	Very basic and not very involved. The students often don't engage/ask questions so I can sometimes spend the whole sessions not helping anyone (even though I try to ask them if they need help).	It really depends what level the students are at and how knowledgeable they are / what their background is. But I suppose it is quite similar in that I like to be engaging, ask questions, and not just speak at my audience.	7	7	7	7	4	5	5	5	2	1	5		12,1,4,14,5	graduate students	I have written blogs and articles, and given talks to undergrads (astronomy societies), and a public talk as part of a seminar series, "The Poetics of Science". Also a shorter public talk as part of Ignite.		2	I don't really have that much research to communicate yet. I find it much easier to talk about general astrophysics stuff (like the history of the universe, or how we observe the universe and know what we know).						I'm not sure that I need more training (I am self taught anyway). Perhaps I don't feel confident enough sharing my own research compared to other people's.	3	3	3	3	3	3	3
8		Marketing	5		South Africa	University of Pretoria	4	PhD	3	DBA	3		4	2	Communicating Science and Scientific content to a range of different audiences in a way that will change their atitudes, perceptions and knowledge about these fields.	1	It was one of the best experiences of my life	jjjjj	5	5	5	5	5	1	5	5	1	1	5		6,7,8,12,1		Outreach, Science shows,		2	did not have the platform						none	1	1	1	1	1	1	1
1		biological science	4	Minnesota		Stem Cell biology institution	1		1		3		7	2	Precise and direct communication	2			4	4	4	5	2	5	5	5	2	2						a	2	language problems						English using in scientific field	3	2	3	3	3	3	2
10		Science communication	5		Italy	Scuola Internazionale di Studi Superiori Avanzati (SISSA) di Trieste	3		1		3		4	1	An underestimated discipline, that requires many different skills and a very strong personal commitment.	2			7	4	7	7	4	5	5	5	1	1	2		6,7,1		vigiou		2	nknl						knk	2	2	2	2	2	2	2
10		Agriculture	5		Australia	University of Newcastle	3		2		3		7	2	The communication could be in printing or electronic media are the best. Moreover, some demonstration of application can also be done.	2			5	5	7	7	7	7	7	7	2	2						not related for my field	2	I did not write my thesis yet						how to write report for general audience	3	2	2	3	3	3	2
2		Environment	5		University of Newcastle, Australia	GCER (Global Centre for Environmental Remediation)	3		2		3		7	1	Explaining about science by experts to the general public about benefits and its importance.	2			7	7	7	7					2	2						-	2	No occasion has come to communicate.						-	3	4	4	3	3	3	3
3		Science communication	5		Australia	The University of Western Australia	1		1		3		4	1	Making science accessible, breaking down barriers between science and the rest of society, and allowing people to understand the importance and relevance of science in their everyday lives. Science communication can occur between scientists and non-scientists, as well as between scientists of different disciplines or specialities. The aims of science communication are to engage, inspire and empow…	1	I was a tutor for the first-year science communication unit at my university. I ran two-hour tutorials each week for approx 30 students, marked their assignments and provided feedback. I also assisted as a guest-lecturer/tutor for the third-year science performance unit, marking the dress rehearsals for the science shows students had written and practiced over the semester, providing feedback and…	The main difference is when communicating science with the public, I am aiming to communicate science concepts and engage the community with science. With students, they were already studying science, and I was trying to convey science communication concepts rather than science concepts. The units I assisted with did not teach students any traditional science concepts - they were designed to show…	7	7	4	7		5	5	5	1	2						Most of my science communication occurs through my work at Scitech, the science centre in Perth, Western Australia. We are somewhat limited by what we can communicate through the specific programs we work on and the exhibitions available at the time. I did not have the opportunity to discuss general science concepts because the topic did not come up in any conversations with visitors.	1		My thesis research is about the impact of science shows on high school audiences. For my thesis presentation, we booked a room at a bar in the city where I presented my research with elements of science shows (including a few demonstrations and audience participation), to provide a loose metaphor of my research while discussing my findings. The event was open the local science communication commu…	I learned most of my science communication skills from my undergraduate major in science communication. The most important skills for communicating my own research are to ensure the content is relevant to the audience, I use proper oral presentation skills (when presenting seminars), using clear and concise language and highlighting the importance of the research (linked back to personal relevanc…	3	4	Training through university, at conferences (including PCST 2018) and some visitor engagement training through my work.	I believe I have sufficient experience and training to communicate my thesis research to any audience - therefore, I'm not sure I can identify any more than I would need to communicate it to a non-scientific audience.	2	2	1	2	2	2	1
10		biology	5		England	The University of Sheffield	3		4		3		4	1	Making seemingly complicated science ideas more easily accessible and understood to the greater public.	2			7	7	5	7	2	5	4	5	1	1	5		6,1		Had to design an interactive exhibit about a current science topic to showcase at a science evening aimed at primary school children. It had to teach them about the science whilst ensuring they had fun.		2	My research was undertaken at science events and then explained to science academics at my uni.						More opportunities to interact with non science audience.	1	2	1	1	1	1	3
4		Physics	5		Italy	SISSA	4	PhD	4		3		4	2	The effort of making complex ideas accessible in a simple way to non specialized audience. The effort of communicating the importance of a given research for the community. The effort of creating a rethorics which makes the scientific enterprise more interesting.	2			7	4	4	4	3	7	5	5	1	1	2		6,7,8,12,1		I was engaged in "SISSA for Schools", a voluntary program for SISSA PhD Students, which allows them to communicate their research to low level school classes. I was also engaged in a similar program aimed at communicating science to adult people in retirement age.		2	I didn't like my thesis and I didn't think it was worth communicating. I found more interesting communicating what other people better than me were doing.						As I said above, I need to work on more interesting topics.	3	3	3	3	3	3	3
2		Biomedical Engineering	4	New York		Cornell University	1		2		1	3		2	Science communication is the capacity of evoking unfamiliar scientific concepts for the general public in a way that is familiar, simple, and understandable. Science communication can be a remarkable tool to create awareness among the non-scientific public about a particular topic. For example, experts in science communication are genuinely needed in Capitol Hill to shape policymaking related to …	2			5	5	5	5	7	5	7	7	1	2						I have never given myself the opportunity of exploring science communication in graduate school.	1		I believe that the use of images is highly useful to describe scientific topics for a general audience. Furthermore, I tend to avoid using any jargon from my field of work since it seems highly unlikely that the majority of the audience will be able to understand them. However, sometimes the use of jargon (e.g., medical terms) is needed to communicate the topic of interest for the particular audi…	(1) Get to know your audience beforehand. (2) Be honest and empathetic when discussing any sensitive topics. (3) Be respectful of all opinions at all time. (4) Learn how to deal with challenging individuals from the audience trying to downside or sabotage your presentation.	3	4	At my undergraduate institution through civic engagement.	I would like to have a formal training about science communication where I could learn how it shapes policy-making and other vital branches of government. I will also be interested in learning about future careers pathways where science communication is the main component.	2	2	2	1	1	1	3
13	Completed PhD	Cell Biology	4	Maryland		Johns Hopkins University	4	PhD	3	Done with PhD	3		4	1	Written, visual, or oral communication of research. Includes communication with peer-scientists, public, policy-makers, professionals, etc.	1	2x Laboratory TA: supervised laboratory section of ~15 students. Gave short intro at beginning of every lab. 2x grading TA: graded exams.	Yes, very different. The public can have a wide-range of background on the topic. The students have a more predicable knowledge-base. Communicating to the students has a different goal from public communication	5	5	5	5	5	5	5	5	2	1	5		7,8,12,1,14		'-Volunteered with student group that worked with high school and middle school biology teachers		1		'-Participated in elevator pitch competition for national society.	'-How to identify audience -How to not use jargon -Improv	4	2		'-Series of workshops that include practice and feedback sessions	2	2	2	2	2	2	2
2		Human Genetics	4	Utah		University of Utah	1		2		3		9	1	Distilling high-level information to those outside of one's own specialized field. Understanding where misconceptions lie, and how the information being communicated ties into everyday life or real life scenarios.	2			7	7	7	4	2	5	5	5	1	2						Haven't explored those opportunities yet, but will in the near future!	2	Have only just started my thesis work and have not yet had the opportunity						Storytelling training. Learning how to tell a good story might help me deliver my work in a way that is more accessible and engaging.	3	3	2	1	1	2	3
13	3 years for MS, now in 5th year of PhD (at different institution)	Geology	4	California		University of California, Santa Barbara	3		2		3		4	1	Providing accurate scientific information to the public. Educating the public about scientific issues relevant to them in a way that the public can both understand, and use to make informed decisions. Engaging the public and getting people excited about science.	1	During MS, TA 3 intro labs per semester. TA-ing 2-3 upper division classes per year during PhD. I have also been a lower division Summer Lecturer for 2 summer sessions.	I try to be less technical when communicating to the public. This doesnâ€™t mean I completely avoid all technical jargon or particularities about a concept, but that I will emphasize a take-home message more when communicating science to the public.	7	7	7	4	4	5	4	7	2	1	2		7,13,14		Talked with middle school science classes about why volcanoes erupt, and how volcanologists study volcanic eruptions.		2	I am still working on my PhD research, and have not yet worked on the project this would be most applicable to.						It would really be nice to attend a workshop to help me learn how to â€œbreak downâ€ my research to the public.	3	2	3	1	1	3	3
4		Cell biology	4	Washington DC		Georgetown University	1		2		3		4	1		2			5	5	5	7	7	7	5	5	2	1	2		1		Explaining the work of my lab to non-scientist family and friends; lobbying Congress for increased NIH funding		1		Instagram, family and friends	Framing the topic in the right context so the message is interesting to the audience	2	3		Better story telling skills	3	3	3	1	1	3	1
3		Biological science	4	California		University of California, Berkeley	3		2		3		7	1	Conveying science to the lay public	1	Two semesters of teaching, including giving lectures 2 times a week, making discussion worksheets, quizzes and exams. I also continue to write recommendation letters for my students with their professors.	My students are in a science major, so my TA experience is very different from any scicomm.	7	7	4	4	7	5	5	5	2	2						Limited opportunities in graduate school, including time limitations.	2	I am looking forward to attempting this soon! I write about the experiences of graduate school through my blog, and have started writing more about my personal research						Best practices for communicating to a non-science audience	3	3	3	3	3	3	3
5		Genetics	4	Michigan		University of Michigan	3		2		3		4	1	Dissemination of scientific knowledge, to expert or non expert audiences in any form (written, oral, etc.).	1	Very limited teaching. It was an office-hours type setting where students could come ask questions if they had any. It was not required of them, and I didn't develop my own curriculum.	I try to have the same approach with everyone, to be as clear as possible. I avoid jargon and simplify concepts, relating them to real world examples if possible. I do include some jargon so they can learn the technical words of the field. I try to have it be inquiry based, to ask questions so they come to conclusions themselves.	7	7	7	4	5	5	5	5	1	1	2		8,1		During an educational outreach program, high school visit for DNA day.		1		In a presentation to K-12 educators, and on a patient advocacy Facebook group answering questions and providing relevant info from my thesis research.	Understanding people come in with their own knowledge and biases, they're not empty so they may view your research differently.	3	3		How to make convos interactive not me lecturing them.	3	1	3	2	3	3	3
4		Fisheries	4	MA		UMass Dartmouth	3		2		3		4	1	Outreach. Communicating scientific findings to tge general public (kids + adults)	2			5	5	7	7	4	5	7	7	1	1	5		1,14,5	Policy makers	Twitter! Presented research to general public at open day in schools. Presented research to policy makers.		1		See previous	Storytelling.	3	1		More practise in competitions. Scicomm workshops with other scicommers.	1	3	1	1	1	1	3
6		Engineering	4	Alabama		University of Alabama at Birmingham	3		2		3		5	1	Information given or received regarding the physical world around us.	2			7	7	7	7	7	5	5	5	1	1	5		6,7,1,4,14		I engaged elementary and middle school students by providing instruction during an environmental education afterschool program.		1		I communicated my dissertation research in three minutes during the 3MT competition at my university.	Be concise and avoid scientific jargon.	3	1		Tips on being more relaxed and confident.	1	1	1	1	1	1	1
6		genetics	4	georgia		University of Georgia	3		2		3		4	1	disseminating scientific research to non-scientists	1	I teach undergraduate biology labs and disscussion sections.	No, it's about the same. I try to explain science to undergraduate students by connecting concepts to everyday experiences and through my personal stories.	7	7	5	7	7	5	7	5	2	1	2		1		At a science outreach event given to public in the universities area.		1		I built a lesson plan for high school students using a live demonstration and game format.	Speak at their level without condescension. Stick to the topic at hand and stay away from sensitive political issues.	3	3		I'd like to take a formal class focusing on science research communication. I would attend a seminar too	3	3	3	3	3	3	2
1		Mathematics	4	GA		University of Georgia	1		2		3		4	1	oral, visual or written material that is meant to convey information about science	2			4	4	4	4	2	4	7	7	2	2						No particular opportunities	2	Haven't begun thesis research						N/A	3	3	3	3	3	3	3
1		Bioengineering	4	WA		UW	1		1		3		7	1	Educating colleagues & the public on the current state of research in a field, discussing recent advances in a range of written/verbal formats	2			7	7	4	7	7	7	5	7	2	1	2		6,7,8,12,1,4		Participating in demos for the public		2	I havenâ€™t done enough work related to my thesis yet to feel like a poster presentation, for example, would be valuable.						Effective strategies for poster and oral presentations to a general/specialist audience	2	1	2	2	2	2	2
1		computational linguistics	4	Washington		University of Washington	1		1		3		4	1	The ability to communicate with a given audience (the public, other people in your field, other people in science) about science using the register, scope, and vocabulary appropriate for that audience. Being transparent in your explanation of techniques and decisions used in research.	2			7	7	7	7	7	5	5	5	1	2						I have not had an opportunity to do so yet.	2	I have not had an opportunity						I would need to write a piece of science communication and have someone tell me what is good and what is bad about it.	1	2	1	1	1	3	1
10		geology/earth science	4	North Carolina		North Carolina State University	1		1		3		4	1	Science communication is the interpretation of one's field into a format that can be easily conveyed and disseminated to non-scientist audiences. It involves the skillful use of descriptive language and analogies to convey complex concepts without the use of jargon or other field-specific language.	1	My teaching experience during my graduate school career has been in introductory laboratory lessons where the curriculum is prescribed. My job is to engage students with the material and convey it to them in different ways so that each student comes away from the lab with an improved understanding of the subject and the world around them.	I would say the way I communicate introductory geology lab material to my students is quite similar to the way I communicate my own work and other science concepts to the public. It involves a careful balance of assuming the audience knows little about the subject while not "dumbing down" the concepts in any way.	4	7	7	7	4	5	4	7	1	1	5		12,1,4,14		When I attend conferences or symposia and I meet people both in my field and otherwise, I often have to explain briefly the work that I am doing for my masters thesis research. Since my research involves environmental contamination with an emerging pollutant, it falls within the scope of general science concepts and impacts the general public, especially those residing in my study area. Communica…		1		The last question I answered covered my communication of my thesis research to a general audience. Additionally, I often have to explain my research to people I encounter near my field site, people who live in and around the area of environmental contamination that I'm studying. In these cases, I try to be as transparent as possible so that I don't seem like I'm hiding anything as an aloof scient…	The most important skills I have learned so far are: being open and engaging, show your passion for a subject in the hopes it will be contagious, don't use much jargon and if you do you should explain it, keep it short and sweet and simple and only dive into the complexities and foundational concepts when asked.	3	1		I think that having an opportunity to explain my research to policy-makers or school-age children would improve my science communication skills while also making an impact and hopefully expanding the knowledge of these two groups. I feel like these audiences would also give me blunt feedback, helping me tweak and improve the ways in which I communicate my research and other general science concep…	1	1	1	1	1	2	2
10		Biochemistry	4	Indiana		Indiana University School of Medicine	3		2		3		4	1	Science communication is understanding your audience and communicating appropriately. It's preparing your audience for understanding before using any jargon.	2			7	7	7	5	7	5	5	5	1	2						Too busy, but I would like to do such activity.	2	I am still rotating labs, so I am not at the right spot to share my research.						Practice and constant feedback on how to improve.	2	1	2	1	1	1	2
4		Microbiology	4	Texas		Texas A&M Health Science Center	1		2		3		4	1	Being able to speak about, explain, and present your research and or scientific knowledge to people of all skills levels and backgrounds as an oral presentation, poster, small talk, elevator pitch, flash talk, all areas of your life. Tailoring your speech to the specific audience. Being able to communicate science in writing, for example writing a paper or a grant.	2			5	7	7	7	4	4	7	7	2	1	5		8		High school students come to our lab and we teach them about different techniques and explain why it is used/how it works. then we guide them to doing it themselves. small 20 minute modules		2	haven't had the opportunity or seen this kind of opportunity						I feel able to do this, just haven't. i talk about my research to my family all the time so i just haven't formally done this	3	3	1	1	3	3	3
4		Cell Biology	4	Alabama		University of Alabama at Birmingham	1		2		3		4	2	Conveying science which can often be pedantic and erudite in a way that the general public can understand.	1	I have TA'd for two different classes, as well as tutored for first year classes. It was fun and interesting.	When I talk to students, I try to be more technical. When talking to the public, I try to be more big picture and not get caught up in the details.	5	5	5	7	7	2	1	1	2	1	2		12,1		Meeting people at bars or other social gatherings and telling them you're a scientist, they generally get interested in what you do or what your take is on the broad topics; having a beer and talking to them about it can be a fun and enlightening experience for both parties.		1		Talking to family, friends, and Tinder dates.	Don't get caught up in details, and don't assume that the public already knows things which you might deem "common knowledge".	4	3		All it takes is practice and a willing audience.	3	3	3	3	3	3	3
1		Biochemistry	4	WA		University of Washington	1		2		3		4	1	My science communication is lacking. If I prep beforehand (ie a talk or an interview) I can communicate my science effectively, but if I am caught off guard I will sound jumbled. I have a better time simplifying science for the layman, but still, get stuck on the particulars.	2			4	4	7	4	3	5	5	5	2	1	2		6,7		We taught middle school girls about broad scientific concepts related to the body.		2	No organized setting or training to do so.						Classes and a forum for the communication	3	2	3	2	2	3	3
5		Oceanography	4	Washington		University of Washington	3		2		3		4	1	Communicating science to any audience (e.g. general public or scientific peers) in any format (e.g. written, visual art, oral).	1	I have served as the teaching assistant for three classes and an instructor for two courses. My students have ranged from undergraduate to graduate. My duties ranged from simple assessment and management to course curriculum development and leading class sessions.	My approach is to be explicit, engaging, and inclusive. I teach using many methods (visual, discussion, hands on, independent writing, etc.) to engage all learning types. To my students, I act as the leader and guide. When I communicate to the public, I am less of a guide and more of a peer. I want to communicate, listen, and learn - not just teach.	7	7	7	4	5	5	5	5	1	1	5		6,7,8,12,1,13		I have given guest lectures in K12classrooms, undergrad classrooms, and public venues like Town Hall. I have also participated in Letters to a Pre-Scientist and will soon participate in Skype a Scientist.		1		I gave a presentation at Town Hall on my research and general scientific field.	Storytelling, strategic use of jargon, use of analogies, general stage presence and public speaking skills.	3	1		More practice is always beneficial.	1	1	1	1	1	1	1
1		My undergraduate degree and current job are in environmental science - I work in an environmental research lab focused on urban water. My masters degree is actually an MA in Community Planning.	4	Washington		University of Washington Tacoma	1		1		3		4	1	Relating scientific information to people outside of the field (not even just non-scientists but, for example, relating biology-related information to non-biologists) in a way that they can easily understand and relate to their own lives. It should be accurate and presented in a way that is appropriate for your audience, such as making sure that when presenting information to policymakers you kee…	2			7	7	7	7	7	5	7	7	2	2						My graduate degree is not related to the physical sciences.	2	See previous answer.						I don't have a thesis. I think in general scientists should learn more how to explain scientific concepts in terms that anyone could understand, avoid using jargon and technical terms, and a big thing I've found is that scientists need to be careful of coming off as condescending to non-scientists, and don't just try to explain ideas (especially controversial ones like evolution and climate chang…	1	1	1	1	1	1	1
6		biomedical science	4	New York		University of Rochester	3		2		3		4	1	Science communication is bringing your scientific research or knowledge to others in the world. It may be in a more academic setting, where your audience mainly consists of other scientists, or it could be for the general public, where people have widely variable science backgrounds.	2			5	5	7	7	4	7	7	7	2	1	2		6,12,1		I spoke at my former elementary school about my career as a scientist and some of the interesting scientific questions at the time.		1		Lots of people from my hometown have very little science background, so when I speak with them, I bring up general concepts first like Alzheimer's disease and air pollution. I tell them that I am looking at the effects of air pollution on the brain and explain some of the methods in a very general sense like having the mice complete mazes and examining their brains under the microscope. I try to …	'-think of yourself as a member of the general public: what would you know? what wouldn't you know? are the unknown things important enough to the big picture to spend time explaining them? -More general is better- people tend to get lost in the details and are usually most interested in your research impact (why do you research this topic? what is the end goal?) -Be prepared- if you know that yo…	2	4	My PI teaches this skill to all her students informally throughout the time they are in lab	Awareness of opportunities to do things like this. There are often a lot of opportunities out there, but the publicity isn't great. For events involving science communication to the public, I would estimate that I receive about half of the announcements after the event is already over, if I receive any information at all. The best way to improve is to practice and students need to be told where t…	1	1	3	1	1	3	1
6		Biology	4	Washington		University of Washington	3		2		1	4		1	Doing science communication is to share and tp teach scientific knowledge effectively with everyone. From people in your field to broader audiences and general public.	1	Teaching upper level classes related to vertebrate anatomy and physiology. I leaded laboratories, quiz section and a research based laboratory. All using active learning techniques.	Both. Its similar because I review the material and utilize graphics, analogies and interacting activities to get the public involved. Its different because to communicate to the general public I implement more story telling.	5	5	5	5	5	5	5	5	1	1	5		6,8,12,1,4,14		I have planned after school program lessons for elementary school kids to teach about general science concepts. All hands on activities.		1		I wrote a blog post, I presented a 3 minutes pitch in a bar and I gave a 20 minutes talk in the Seattle city town hall science series.	Data visualization, story telling, analogies, improv techniques to be confident on stage.	4	1		Training focusing on writing techniques instead of oral science communication	1	1	3	1	3	1	1
1		Information Science	4	Washington		University of Washington	3		2		3		4,6,9	1	Science communication in an ideal sense is translating technical information so that non-technical audiences can understand it. In an effort to make the communication meaningful, it should not become so basic that the scientific concepts lose meaning, it should try to translate technical information so it can be conceptualized to scenarios easily understood by an average person.	2			4	4	4	4	4	5	5	7	1	2						These topics are not part of the work I do or what I study.	1		Brief presentation, written journalism style article, brochure, infographic.	Using scenarios to help explain a concept that is difficult to understand without context. Being able to translate complex technical language. Visual design skills. Creating opportunity for dialogue.	2	3		I need quite a bit of training but haven't had a chance to seek it out or even know where to find it outside of searching the internet for blog posts and articles. I haven't really made the effort to find opportunities, to tell you the truth. This isn't to say I am not interested.	3	2	3	2	3	3	2
[truncated: 7 more columns]
